# Supplementary material for: Genome analysis of poplar LRR-RLP gene clusters reveals RISP, a defense-related gene coding a candidate endogenous peptide elicitor
Source: Front Plant Sci. 2014 Mar 28;5:111. doi: 10.3389/fpls.2014.00111 (PMC3975113; doi:10.3389/fpls.2014.00111)
Supplement: Supplementary file 2 [file DataSheet1.XLSX]

## Sheet: A-RLP and SPUF
LRR-RLP gene ID	no. of genes identified in the 50 kb surrounding the LRR-RLP gene	no. of SPUF gene identified in the 50 kb surrounding the LRR-RLP gene	SPUF gene ID	SPUF annotation available in genome databases on the Phytozome portal	No. of amino acids	Signal peptide for secretion (SignalP 3.0)	Signal peptide for secretion (SecretomeP 2.0)	SPUF predicted amino acid sequence (manually corrected parts are in red)	Notable genes identified in the 50 kb surrounding the LRR-RLP gene
AT1G07390-RLP1	22	3	AT1G07473	no	125	no	no	MENSVNMFGKSESPRSPTRLQKQAPTALHLGLVPENPFLQQSSDVVGTTAIPLLSPLFVSPSPHSSLSKEGDDSMLPVGLTEKNGSQPSMDQKEGPQYSA KADHSNQMALMNMFQTKFVLVDHSQ*
			AT1G07476	no	182	no	no	MTVSFASSLTTTHTNLSPFFSPLHNTLFLIFIRIGSILSLNLVMEKSVIMFGKSESPRLPTRLQRQAPAALNLGRVPENPFLQQSGDEVAGAPIPLLSPL FVSPNSHSSLPREGQVNPNSQASPTREGHDFTFPVSLTEKKGSQPSMDHKIEWQHSAKGDHSDQMSLLNMFQTKFLLVDHPQ*
			AT1G07300	no (josephin related)	128	no	no	MSATGIKRSNLNTRPVQRDASAKQTAIKGPYGKSPGCTTSCGLRLPRKTEVTAAKLIKHLGCKFAKGLRLVVMRKKKRSPPSKVSSFSGRSQPPIIPINNDSHRSEAIEDCIQFINSSSSFTRSNSTS*
AT1G17240-RLP2	14	0							AT1G17230 (RLK)
AT1G17250-RLP3	14	2	AT1G17285	no	95	yes	yes	MKRCCSVALVLLLVAFFSSKYSVEGRSLLTMTHSSQAVRDLPVSKEMKKEPLKGENDSFRRIPRSGSNPIQNKCNPPVDVKASRKQQQITTSRKP
			AT1G17300	no	116	no	no	MTHSSQAARDLHVSKEMKKEPLKGEKDSLRRIPRGGSNPIQIDKDQEKASVRGEKDSFRRVPTPTPASSSRHLSASSSDISASDSSSSLPVTLDSINTKVLKYEYAVRGEIINIGQ*
AT1G45616-RLP6	9	1	AT1G45403	plasma membran protein	169	no	no	MTTTMVDDAKKPVYESTSLFRIWWTNKNLQYDIVMTCILKILNIAANLYMTHHKIPLTADESSLTVCLLMYLVCGMMSFMGWCMAMTAVEGYDMYICGRIGHIFGLSVLLHLLYSISPSLALWFGIPSLLWVFAAFIEALYALCLPQLFKALRDHWDYLNQPLLRVVNV*
AT1G47890-RLP7	7	0
AT1G54470-RPP27	11	2	AT1G54445	endomembran system	75	yes	yes	MTTKMFSYVLLHSLMMFAIILSSMGSPEKYYDCKQDGCITTPPCWRKCVSMGYPKGGECRIYSYGGVCCCDLTSKPPN*
			AT1G54530	no (calcium-binding EF hand family)	127	no	no	MIETVITSKTLIGFLSDTKSFESITNDYFQILDLDKNGMLSPSELRQGLNNVVAVESEVAPGDETDNVYNAIFERFGEDLVPKNFRDLIAEILTAMARGIGNSPVIMVVHNDGLIMKAVLHESKQGK*
AT1G58190-RLP9	11	1	AT1G58225	endomembran system	143	yes	yes	MKARSSKGGLVAILALVVYCFFENMDGNSIDVPSYEPVGSYSTGGFFAVENKDKMLKSFPSYNEYLKRFNLASVEIWQTVRRKCRDSFISLSIKSLHFFVSKFTQFRYSISTVAPTSRSWTSRIIFWVTLTRSVSSMANDTTL*
AT1G65380-RLP10-CLV2	14	3	AT1G65346	no	122	no	no	MSSLILSTFAERLTELGQRTTFLELPPYLDRSFPNSNSGKVVQTKQGSMELRFDVIDLPYVGLPNLPSGRKGLGPININMYRSLPPTTQAISYWDSPQVLESMGSLQLVPQTQTIGQGSIRL*
			AT1G65342	no	111	yes	yes	MVNTCRISFISFMILLLFINQSSLSSSVRIGLQGGRDLIHHRTLDEIERDKARLSFLFKTMEDAYDSNFDEDLPLPPWPYVRVKGVEAFGLVPLGFDTSMYHINPLFLETL*
			AT1G65352	no (endomembrane system)	81	yes	yes	MEKIVFRKIVFVAFLLSLSCLLEGEARMSGDVTIQRGGSCNNDNTCHDTCPGCRITQCIFRQCVCTRCNTPRSSLRIESHM*
AT1G71390-RLP11	16	0
AT1G71400-RLP12	17	2	AT1G71430	no	164	no	no	MEGKENCKDLLKLELKNPSSSSAMDSALLMCTDKNKKKKKMEAPPPSKPTIAPVPKSQLLGKLKGFLGVMAEANKKSEANPEAYNIEALTGNESELIEMDLMLGVADLNTPEAVSAAEAAIAGIGPAAESGDSSSDDESDSESEGEESKSAECSRKRSKIIELS*	AT1G71410 (ARM kinase)
			AT1G71470	no	131	no	no	MVPVTINSPPKPESSEEELSDSQVSNSSEDDDSMEDEPSDSENNNGVVTETEANGIKDEFWARYPSLKMFLSKEMVKEFISEEYILEKGKLIGDNKAKELNEKCEVLFIKEIEHLINKYRFMADVLELLFL*
AT1G74170-RLP13	13	0
AT1G74180-RLP14	13	0
AT1G74190-RLP15	13	0							AT1G74200 (RLP16)
AT2G15080-RLP19	4	0							AT2G15042 (LRR-protein)
AT2G25440-RLP20	14	1	AT2G25409	no	162	no	no	MERSKFQITYKRYKTIQSNQSRKGDGLLRQTGQELCNLSHASIHSVWKQCSHSGKHLTVSLVAYSDKQMGQTTSFDPVGSLLLSPSSTFLYDSIVDSSRPILATSLLGCDVTDPERRATTACCICEETLSELHMTRPTQKVKAVSGPTRERHIIFSTCKPVL*
AT2G25470-RLP21	15	2	AT2G25482	DUF784	154	yes	yes	MENKTIFLALFSIMVLLSYFNPSLAIAADLEEMLINEFDVVLKHWPSPGDYNLNVIRGQPRKHLKYLLDCAVKMGAGGNECNIEIRDVFSRNKSFSKDCCRVLVKGGRKCYTEWMKMFFQFYQLNRFSSNAMIKTNETWNKCSNGTESISPFSG*
			AT2G25510	no	103	yes	yes	MMHALLFLLSQNIFLRLYALRQKIRLFRNVFEKAHVVVFIYLLLRPRGLSKAQTNLVIDLNLASNACVCACFLHCGLVCGFCLCLPMHVFVIFYSLSNGRYNK*
AT2G32660-RLP22	15	2	AT2G32580	DUF1068	183	yes	yes	MAKHTAALKVGLALLALSMIGYILGPPLYWHLTEALAVSATSCSACVCDCSSLPLLTIPTGLSNGSFTDCAKRDPEVNEDTEKNYAELLTEELKQREAASMEKHKRVDTGLLEAKKITSSYQKEADKCNSGMETCEEAREKAEKALVEQKKLTSMWEQRARQKGYKDGATKSTVKSKSGTEVA*
			AT2G32645	DUF313	189	no	no	MRNENGYNPKLISTRELFKSDLDKGKARLQVPFNQVKTPDFLTEDETRIIHENAMKIRDDGVPVNLVDPRMNKHALELRKWKMKGNWNYVFVKGWNDVLDANKSNSFKEKDVFPLWSFRSGTGKLCFALTPKIPATALLQENLAVAAMVLLLEVNLVRTKERELVFLYYHKKIHQATTTHNKCKVSWLY*
AT2G32680-RLP23	14	0
AT2G33020-RLP24	15	1	AT2G33006	no	62	no	no	MIHSFLISKNHNIVLFYQIPKQRVAPCIVILTADGYRPPQQAVLCKKGRKHKIRCRTPHRPK*	AT2G33030 (RLP25)
AT2G33050-RLP26	16	0
AT2G33060-RLP27	16	0
AT2G33080-RLP28	18	0							AT2G33170 (RLK)
AT3G05360-RLP30	13	0
AT3G05370-RLP31	13	0
AT3G05650-RLP32	14	0
AT3G05660-RLP33	13	0
AT3G11010-RLP34	18	2	AT3G10974	no	41	no	no	MSHVINQKTSPYVVHPQKVPCADCTWPCDPVVVGEGCICRC*
			AT3G10986	DUF567	197	no	no	MVSVVGEMFCNPYTTELVVRRRRESLKRERYDVFDLSNNLIFTVDGGIWNIRRKRVLRDAAGIPLLSMRTKGLVPMRYNWEVYKGDSTESDNLLFSAREPNLLSFKTSLDVTLPPDQSSTDISSVEPDFQTFGRYIGSSFKLFEPIHNTLLAEVVHDFTWGGLIKGSYSFKVRVNPYVDFAFVVALLVITDDTSNLR*
AT3G11080-RLP35	17	2	AT3G11090	LOB domain (DUF260)	165	no	no	MRGHEPRSSSSCAACKLLKRRCTPTCIFAPYFRSSDLITFAKVHKVFGASNVSKLLGEVPEEQRQETVNSLAYEAEVRLKDPVYGCIGAIASLQKKMLELQHDLAVARTRLLAHSGVNNSQVSPLDDSPELAAFLDLVPYSDLMLLDGSTNLDAYLYDLGQPPFV*
			AT3G11160	no	145	no	no	MPPNNNLRSVIAQCRNFYTSRSSREWKREMFLIRGPGMALGLGLGYIVVGGNVSELEADRRQWTGDHVDLRKKMWPELKDKEWFRITSRMWSESDIRKKMLRMRSDLWESMGVSRSSDLWEEKMWDYLTKKMWYDLWKSMWSDRS*
AT3G23010-RLP36	9	1	AT3G23040	no	58	no	no	MEQGNEGEWGLGSGWANKKHVSGVCCTCDMYQLHARVTPDKAWNVAMYMARTSNIRDE*
AT3G23110-RLP37	8	0
AT3G23120-RLP38	9	0
AT3G24900-RLP39	12	1	AT3G24929	no	177	no	no	MDLTIDSLLFVQPIALLQQIPMAFNKRYGGGKEWLQLTKRPKSKVFLWRTLRRVFGTKIVVIIHSGESYEIIEIVQLKDMELDEGYILSSHSSLFRRPKGIVEICPRDAYQLTKKQEGIIKSIHMIVRDRGKFIMKEERHDSNCAFLRSPLSLSASDKCERTKRFNGKEDSRSLKMT*
AT3G24982-RLP40	13	0
AT3G25010-RLP41	17	1	AT3G25014	no	53	no	no	MILTSPLFHFGHMSLNLGKFADLLKEDPHSTQCHPLVKTWGTSNSVKTESTDT*
AT3G25020-RLP42	17	1	AT3G25080	DUF626	171	no	no	MEPAADSSSSLQTFQTEVTEDSFGKFILTCNIARIRGEPSNVYTGLNIGCRLPECPPENPFEIYYLMKDSELQENNDWIRLYLELAVATTDRNREASDFGLSNLEIVNVAVDAEGLLNAKNAIFYIRYKDLYEARLGNAVFDRIAIVRRIFDEDTGRFTLVGQNQSSDIIN*
AT3G28890-RLP43	6	1	AT3G28899	no	62	no	no	MANLSKAETFLSEFSPQTSEISPEDPDLVLSFIRLSLLRVFECWFYLTTHACLGRVKGSDVV*
AT3G53240-RLP45	15	2	AT3G53235	no	114	no	no	MVVMSSLTVEGGGRGIYTKDQRLHHVQKDRSAIPSTRGVDNHHNIPRQNFDNWGANGGGGGGGGEDGTADIKPMFSAFVMSLIVESMSSQPILPIRIASPPKEKTAEESSVVTS*
			AT3G53294	no	41	no	no	MPACGGTLVLAIEFRANEINSLRSTNSELIWPLRFWKKKKK*
AT4G04220-RLP46	5	1	AT4G04190	no	184	no	no	MDVDSQPMMEETILVGDDLMTGPPSPVIPPEIASHVLEGVDLCDGILRNLFLCLQINDIEPFCQDELALYRQCAEKRDKILRVRLQESEHKLGLSMPIELAKERITQLEAEATSFERHLILASGAEGIEGFRRRWSLHGRMTDTKKRLESLKQGMENRNKVEHEHNQHHDQSPKPSAPKRWFFW*
AT4G13810-RLP47	14	0							AT4G13820 (LRR-protein)
AT4G13880-RLP48	13	0
AT4G13920-RLP50	14	2	AT4G13955		94	yes	yes	MATQKFSYFLLVLLMVFALILPSIISVEVIPCIAGSKCTNDMTYNELCRFKGFSKGGFCQKYVHQTIGRCCCHPTGLESQESSISGDTNVVITN*
			AT4G13968	endomembran system (PUF, PD694200)	89	yes	yes	MGFKNNLSLVSVMVFALILLPMISGQTMQCYSGIACTDDGTCNDYCNPRNNNLGGVCLRRANCCCCYVSVVKSQESSLSKDTNNVFITN*
AT5G25910-RLP52	11	1	AT5G25870	no	173	no	no	MEDMKSLIKTSKELRKRIETRRENKEMAKMRETSDEKLIEKDEDVTKAGEFKEMLAIEKTWQIWEELLKEHDEFEEISEILVKLEKKYYELEEVENRENLQMKEKTLKRKYKRELKKSSKIKELEDRMIKAGQINDEHERELKKKCSKIKELEDRIRKEGQINNEHERELKKN*	AT5G25930 (RLK)
AT5G27060-RLP53	13	1	AT5G27020	no	164	no	no	MEQGTIKIKLPKPSEITRRHKKEADMGKKIKKEENMKRDFIRRRMVFRVKKMTSVISGVFNRKKTLSGENREQRDGSEGDETVFVKLKQNPIQKKGSFWESARIRLKTLILGQRLKRRRNRRRSLSEGMEEEELCKKRILMGERCKPMNGVLQYDGDGILLPEP*
AT5G40170-RLP54	18	1
			AT5G40180	no	64	no	no	MNFIGDSVARNHMESLLCLLSMEETPKDIYLMAKFLVAGLERTHAKKTGTGIYDLDIDKRAMGN*
AT5G49290-RLP56	14	1	AT5G49334
				no	44	no	no	MITLRTLQHSSKNRIFYGESGEHPRLLIASSNRIHLLQNLLVEM*
POPTR_0001s01060	6	0							POPTR_0001s01070 (STK)
POPTR_0001s03540	10	2	POPTR_0001s03580	no	91	no	no	MGVFAAVGVLLPFPYYYWLWTNPQAWVNLCGKDKNPSKVMSHVSHFLKLLQFISLFSVSTLSWPPPLYFWPLFGFGQFLNFRSVNHCTIYI*	POPTR_0001s03530 (STK)
			POPTR_0001s03490	no	75	no	yes	MGSEATSNGSANSGGFKSRVQRYLYSGDTKHVMAGMAVITLVFGVPWFLMNRGMMMGGYCIFNQVAIFDLDCEME*
POPTR_0001s27000	9	1	POPTR_0001s27030	no	75	no	no	MIKNTVTRGKTNVYQEKKIIVNEGSQTFKIDTPTISVKEQDAVIHNYDLCINKTPMNSSNCENPKNSINSNQIHS*	POPTR_0001s26990 (LRR-protein)
POPTR_0001s39970	3	0
POPTR_0001s41110	6	2	POPTR_0001s41100	no	194	no	no	MATPATRMMLFKNGKSFPLNLLPGSLLGGSNNITSQFMISDPALFQPQQKPIFNLLGGLSNAGLVSDINGALNWRFGRFGEMGRVEARVKSERVISDEDEEDDEDVDDDDEEIEDFDEDVEYEDGGETMQSASPGHGDAALQRMKTLESNSAKCRDCKQQNVYLFILDNSVHLKLSLRVDQCYLEVSGLSNSEL*
			POPTR_0001s41130	no	106	no	no	MSRCYLDNPENNRPPRTKYFDAHDDDVDKVVCLLGEESSNLDVGGDGEKNLNMGAKMGIEIGDDVSATDEWIDNLQVDFSIGQILYGASDSDNERRISSDEDDIDV*
POPTR_0001s42840	5	0
POPTR_0001s42850	3	0
POPTR_0001s42860	2	0							POPTR_0001s42870 (LRR-protein)
POPTR_0003s01970	4	1	POPTR_0003s01980	no	156	no	no	MRACERASVYSHLVHFGRTFLSSRRPNSLPSLPPPPLENRRRQEGFRFLPGGEPVMDTGDWRTQLQPDSRQRIVNKIMETLKRHLPFSGQEGLQELKKIAVRFEEKIYTAATSQSDYLRKISLKMLTIETRSQNIIPTGNGNKPLYPGGKCAKSKL*
POPTR_0003s02030		0
POPTR_0003s02250	6	5	POPTR_0003s02240	no	158	no	no	MYQRIAAKLQQHDSHPQQPKSEQLEKLEVFKAMLERLITFLQVSKNNITPSFKEKLGSNEKHIVSFLNPSRFRKPIPNLQLGQLPQPHVQPMQQSQSPVP QLQSHENQLNTQLPSMNVQGSIPTMQQNNMSSLQHGSLSSLSGVSMSQPIMMMWDERF*
			POPTR_0003s02220	no	109	no	no	MRRNVVDQSPYGVEAISMWPFCVPTSAVSALQVIQQSTSLDLGWEDNSPIIWEPIDFLRELSDINLSTSLAGEIQNLESLQHLEKPYARITCWQQFSTEYKVLSSLCCS*
			POPTR_0003s02230	no	131	no	no	MLSMEIRSQNAMPAAPMDPEASHSMPPQVQNQGLFLPLLSSTDQSQARQQLVSQNMQSIPGVSQNSVGNSMGQGIPSTMFANSQRQMPASLDSTAQTGHANGADWQEQIYQKESIKTGIRMVVDNDTWGHA*
			POPTR_0003s02260	no (panther adhesion regulating protein 1 only)	57	(yes)	yes	MFSFVVLYDILDLLQSLPFHQQVDSFTYVLRTGQVDLSEFGINPTKCEWFVAPEPVA*
			POPTR_0003s02270	no	109	no	no	METLKRHLLFSGQEALQELKKFAIRVEEKIYTTATNQSDYLRKISLEMLSMEIRSQNAMPTAPMDPTASYSMPPQVQNQGLFLPILLSTDQSQARQQLGITEHAELHGI*
POPTR_0003s04260	3	0
POPTR_0003s19620	5	1	POPTR_0003s19580	no	81	no	no	MAAGKSGKQGYFVFLTYANMCGSYSTTNVLFFYYYYYYVTCVTTSEFLPILLFVCYTSQAKKRQLIPIRNMVIRSLTCIIS*	POPTR_0003s19600 (lectin-STK)
POPTR_0005s01000	3	1	POPTR_0005s01030	no (panther glycosyl transferase 11926 only)	77	no	no	MANFTASQLKEIAACLKASGHQFIWVVRRSKKGQEDKEDCLPEGFEGRMEGKGLIIRGWALQVLILDHEAIGAFVTH*	POPTR_0005s01010 (LRR-protein)
POPTR_0005s01070	2	1	POPTR_0005s01080	no (NB-LRR like, no domain identified)	126	(no)	no	MAMIAVQVVLEKLASFVAEETRFLGGVSGGIVELQDDLYSMKSFLQDAEERSESDQGLRAWVKQVRDVAYDAENILEEFMLRFAPSHESGFIHYLRNSYR SIRKLSARHRLAVHLESIKARLKAIC*
POPTR_0005s01230	7	3	POPTR_0005s01220	no	182	no	no	MCRNIVKKCEGLPLAIVAIGGLLSKKKNGGLEWKKVHDCLATELKSNDDLGSLRRILQLSYDNLPYYLKQCYLYLSVFPEDYLIKLIRLWIVERFVEEKQ GFTMEEVAEEYINELVNRSFFLGSLIIESFLKSGCLESSKLASQSTVAFASLFHGLFQEQTHHNQRIRFQNNLAKAQRPSQL*	POPTR_0005s01240 (LRR-protein)
			POPTR_0005s01200	no (panther glycosyl transferase 11926 only)	77	no	no	MANFTASQLKEIAACLKASGHQFIWVVRRSKKGQEDKEDCLPEGFEGRMEGKGLIIRGWALQVLILDHEAIGAFVTH*
			POPTR_0005s01250	no (panther glycosyl transferase 11926 only)	101	no	no	MANFIASQLKEIAAGLEASGYQFIWVVRRSKKGPEDKEDCEGRMEGKGLIIRGWVLQVLILDHEAIEAEEMKSRTKKLEEMTRNADEEGGSSCSNFSALIE*
POPTR_0005s01310	4	3	POPTR_0005s01270	no	145	no	no	MGGLGKTTLVKKVYDSHPIRRSFDTHSWVTVSKSFASTELLRVALQGFLVTANEPVPDNLQSMTDFQLIDALRNYLWRRRYVIVLDDIWNVNAWETIKYAFPDCNCGSRIIFTTRLSKQVLVDDEIKRLVRKSNAFPSLRRKKAK*	POPTR_0005s01300 (LRR-protein)
			POPTR_0005s01290	no	107	no	no	MTLHILCTGAPELPIKAAFRESESVLLLDTLLRFFNLFLSEHESTESVLPHPYGAASPSSFETISVASKFKSSILLFCLEDITCNNSSPQYQPQVSYLLS DLGYLPV*
			POPTR_0005s01320	no (panther glycosyl transferase 11926 only)	77	no	no	MANFTASQLKEIAAGLEASGHQFIWVVRRSKKGQEDKEDCLPEGFEGRMEGKGLIIRGWALQVLILDHEAIGAFVTH*
POPTR_0005s01500	6	1	POPTR_0005s01490	no	96	no	no	MAGRWSTSTFRQWLGLDVAYTTSSIWASSISVLRWPSQLRTTTNPSRWWAPPRMMRWPELDFSILDDVVWSLVTAFESVALVSMLAFFFLFCGCTV*	POPTR_0005s01510 (LRR-protein)
POPTR_0005s01610	5	1	POPTR_0005s01570	no	177	no	no	MEKTRYYHFLLTKSEEEERQKVHGAGPWPLNFDVVEIRKNSCGDHHPLGTLPLFPWKLKVELPLNQIGGYGPIELSAGQVFDHVLKYWDAGTVSQLISHEQEQIPIVVQDLDSGVKHDIYLVRSKEGGVGGEEKYKIHLHWKKKNVKKQGDKDTLSIGMYWNISSSCLCLSVLDGPC*	POPTR_0005s01620 (LRR-protein)
POPTR_0005s01630 (manually curated)	5	1	POPTR_0005s01650	no	143	no	no	MDPTPLGPHPTPPPTPLGLDTPQSPIPLGPATTQTPTTLGWGTDPAPFGPTTDPTHPPAPLGPSTDLNPQTFWVQILTQTITTLGSPTDPIPLDPDVDPT CNPLGSPLDPTPMGPRPIQPPISLGSRPWVRPRTQPAILYFEL*	POPTR_0005s01640 (LRR-protein)
POPTR_0008s18640	1	1	POPTR_0008s18650	no	123	no	no	MAKTDILEKVVLKGLKGVFSRKKNSINNSDFITILSIDCGEVRNIISSEVPSVLESKLQKLDVDSKDARIAYYFDFIVGTSTRGLMTSMLTAPNDEKRPSFVAKDIVSFIKTTIQAPSNLWYF*
POPTR_0009s11510	6	2	POPTR_0009s11500	no	76	yes	yes	MKAFLVIICILLATIVFSPSISTCTAKDPHTGWPPASSGSPCGANKKKCLPNPNPGPNKPKKRCESPVEQTDCDPN*
			POPTR_0009s11530	no	79	(yes)	no	MHVVHCNAFFFAQRALSLYMLPKVIAKLTCGIVFAAFSLSDNYPSSLWLVKGERWVFIRENSIPYQYDPDRTENRFRPN*
POPTR_0010s11720	6	1	POPTR_0010s11690	no	139	no	no	MGWLVSKSKALGNAVDTAFCDGACACLVLRGQQAKNSVAVCERFCSRSKNTCKSVYGEDISFLMFMVFLEMKFRFLLGRNKIARLLLHYILSLPLFYFLE LNSSTTISGKIIHVPCKTGLESCSNKRPIITVKLNEYDV*
POPTR_0010s11730	5	1	POPTR_0010s11750	no	75	no	no	MENNNNSRGTDGDGDHGCVGFPAHSQVIKIKQEFEKIKHTSPQQLEKRGIIRCRIYRQRSRSPLGLAERPISVGN*
POPTR_0011s00920	7	1	POPTR_0011s00910	no	89	yes	yes	MVARLPTRRRHWRRKRADLPCLLLLFPSLPEVRYTTPCKTQKNTSNGLFCFTADPVSSSSSGRSLDHGAAGLWALVEGDGEVACCRVTL*
POPTR_0011s00940	6	1	POPTR_0011s00930	no (plant STK panther 23258 only)	86	no	no	MERTLTVSPCLDLSENKFHGEIPEEISNFLGQIPSSMMNLTEVESLDLSKNQLSAEIPPQLTRLTFLAVMNLSYTLIDAVYSESQR*
POPTR_0011s07850	5	5	POPTR_0011s07820	no	166	no	no	MVDFWLMSYVSHKLNVDLADKDSSHINNPNNPHKKICQRLLSLVRCKQAIIINNSCYFTSFFFGEFHKDQKEDAEKSKQVLIWCRQLFNKLRKIKDKESD HGRHMKGFNKLKTHYLHHFQAVHTKYFDMPPLTVHEAIVRLGNMDHAMPSMVSGMLKGQDTEFEIK*
			POPTR_0011s07830	no	127	no	no	MNMNMEEMKEIERVGGEGMEEVRDEPEDIKRIAPWTKQITVRGRGIVASIAIGIIYSVIVMKLNLTTGLVPNLNVSAALLTFVFLITWSKLLSKAGIVTS PFTRQENTIVQTCAVACYSIAVGGLRL*
			POPTR_0011s07840	no (AAA ATPase panther 23074 only)	104	no	no	MVYQYAAIGVLLYGPLGTGKTMLAKAIVRESGVIFINTRISNLMSKWFDDAQKLGEKIESKIDFDYIASLCESYTSSDFLEPCKKVAYFPIRDLLDKENKGNKI*
			POPTR_0011s07860	no	176	no	no	MRVVAFSVGQQDRFVGKDQRTNLTNKTTDSFILMLAGMETIRERLLHLEGWMGDILNDEDRSIQDRLDLAMEIADKAAGQYVELTVEISKKLQVVDGELVVFKQAVATASGGVGSSKPKVPKLKAFGDARSSKELENFLWDMEHYFSVAKVGLAEQVNITVMYLSSDAKKFIRGVG*
			POPTR_0011s07870	no	97	no	no	MKEIERVGGEGMEEVRDEPEDIKRIAPVTVMKLNLTTGLVPNLNVSAAIRAFVFLRTWTKLLSKAGIVTSPFTRQENTIVQTCAVACYSVAVGGLRL
POPTR_0011s07880	3	0
POPTR_0011s07890	3	0							POPTR_0011s07895 (LRR-protein)
POPTR_0011s07920	4	1	POPTR_0011s07940	no	71	yes	yes	MPVWKLARPMPTWALLLTTSKGVELENKLDTCYLDSIFYQALGTPSHNSGNSKNNSFINETSQETEVHNWS	POPTR_0011s07900 (LRR-protein)
POPTR_0011s10610	2	0
POPTR_0011s10640	4	0							POPTR_0011s10630 & POPTR_0011s10620 (LRR-protein)
POPTR_0011s10651	3(+2)	0
POPTR_0011s14440	9	0							POPTR_0011s14430 & POPTR_0011s14420 (RLK)
POPTR_0012s00240	6	1	POPTR_0012s00220	no	140	(yes)	yes	MQQTCLFFLIFFIKFYLPFPKTTTTTQSTLLIHILLLITTISFCSIPTVLSHSNPIRLSTQHNINNNNNDDACGEWSRTPLVSSCPVKCFRSDPFCGMDGVAKKGFCEVGNNGAAAAQALLLVHLVWLIVLGFSIFFGFF*
POPTR_0012s00250	5	1	POPTR_0012s00260	no (stomatin related panther 10264)	123	no	no	MEMQAEAERRKRAQILESEGKRQANINIADGHKSAQILASQGEKQALINKAQGEAEAIIAKAQATAKGIAIVSENIKKSGGIEQINIRITIQTVSFVSSI LAPSILASTAPQNKIAQQQHMMI*
POPTR_0012s00500	6	2	POPTR_0012s00480	no	159	no	no	MIIELIKPLSLSFCFNFSSWERKCNRISHDFIYQQLPFPKTTTTTQSTLLIHILLLITTISFCSIPTVLSHSNPIRLSTQHNINNNNNDDACGEWSRTPLVSSCPVKCFRSDPFCGMDGVAKKGFCEVGNNGAAAAQALLLVHLVWLIVLGFSIFFGFF*	POPTR_0012s00510 (LRR-protein)
			POPTR_0012s00470	no	127	no	no	MGGCAGKFKGSDDLPPEPLPSEAPVNPDQAEGETVAQEKEVGDQNKTEAPLVDVYEKKPEGEKPAEPEAAAAAAEPEKKDETPVAKSEDKVEATSVITEE PAKETEKKESDVAPAKEANKDAPLVTV*
POPTR_0012s00530	2	2	POPTR_0012s00520	no	115	yes	yes	MVVLVAGLAVALPRLLFLLSAVFSSALFSPVSFVPSVNLVLPSLQQLCGGVGGGGVWEKDDSDWKRSRCCLFFKWCSAGWEEDDELRQDGGGVWQRWCSW RVTGEDGWDGVGSRG*
			POPTR_0012s00540	no (ribosomal 30S)	71	no	no	MPPLTVSEAIEQLENVDHDFYGFRNEETGEINIVYKRKAGGYGPIIPKGNYEAERLEPLVVEPAREPSLAE
POPTR_0012s00560 (manually curated)	6	0
POPTR_0012s00570	6	1	POPTR_0012s00580	no	111	no	no	MVVEHINTGLMIVNSLIKSLPSVAYKRHAEHTNSILNGMKYMLVNFMIALLTGRGAVLSTYELCAEPPLDISITRIMDISFTKKLSTALEGECKSRPKQG QMGHMLSEIEF*	POPTR_0012s00600 (histidine kinase sensor)
POPTR_0012s00800	3	1	POPTR_0012s00810	no (AAA ATPase panther 23074 only)	193	no	no	MDSTIANVNGRLLHYTEPTIVYSSEREYRTTDHEALTNMKTEFIALWDGFTTDQLDEAILRRLPQAFEIGIPDQRERAEILKVVLKGEKIKSKIDFDCIAILCKGYTGSDLLEPCKKVAYFPIRDLLDEVNKGEKSSSDLQRVHGTPTKTRSSSHSPGWPRQSDDYQVESTTNELSKLVVSQILNLQLDNQDP*
POPTR_0012s00820	5	0							POPTR_0012s00840 & POPTR_0012s00845 (LRR-protein)
POPTR_0012s01080	7	2	POPTR_0012s01090	no	188	no	no	MTGSFSMVNCAVTSKLMVEKIVTSSFGEAALGVNQARAPTILKGLDTPLTVYLDSKHCGLKQCNDNPTLAIKSCKGNREGVRMSFHCDAFDIKGMIKEKM VTSSFDGATLGVSHARTSRVSTLGAGADLPLRRVRPERHVVLGLACLALGVSQDRVPTWGHLTLGLPCPRLTAGPAPHTARPGRVLML*	POPTR_0012s01050 (lectin-STK)
			POPTR_0012s01100	no (A.thaliana ortholog At4g33660)	66	no	no	MSDPKYAYPYPAQGYYQGPPVMPPPQYYAAPPPRREPGFLEGCLAALCCCCLIDECCCDPSILFIS
POPTR_0012s02740	4	0
POPTR_0012s02750	6	0
POPTR_0012s03210	9	3	POPTR_0012s03200	no (AAA ATPase panther 23074 only)	71	no	no	MVGLPLSSCSDVIACDVKNPDHIDVEFELIGGLESIKQALYELVILHLRKPELFSHGKLLGPQKGLLLFLA
			POPTR_0012s03190	no	175	no	no	MEFEGSCTQDAVGSVLLKDLSFSASTREKQSSFGLFLISKSSELGCIDIVPSSCGAEYGTEGSLANISTQEGKQDRSQVSLGIVSRRKKYKVRFLNARGS LTEMDKEVSDNSMDSTLANVNGRLENLATCTEPTIVYSSEREVAATHHLGKVLGIHRDTNDGLVAEHIRRKIDTK*
			POPTR_0012s03215	no	93	no	no	MGKGPRIRKEDAEKSKQVLIWCRQLFNKLRKIKDKESDHGRHMKGFNKLKVREPMSQVVENVADTVSQRKDDDNLDEVGLFNIFVRGLLFMLS
POPTR_0012s03230	11	2	POPTR_0012s03240	no	73	no	no	MLWDRSFSFSINKGEPIFIWSVLDLQVFDRNLDVRILSTLRVVLNIEVKVHLQISPHKESCERWKHGSANFQN	POPTR_0012s03220 (LRR-protein)
			POPTR_0012s03250	no	109	no	no	MSLNDLSRKLCDRLGWNMFEIEVEITWRTLQTKRTTQVSQIAGPSRFGGNVNRQVSVQEIVNMKPLLGMTFAPYCYGGFEPSDDEDEHHINRVVLMGKMR MIEMIRTLS*
POPTR_0012s03280	6	3	POPTR_0012s03255	no	102	no	no	MKIKDKESDHGRHMKGFNKFKVREPMSQVVENDADTVSQRKDDDNLDELFYMHLVTIHSIISSNAVHTKYFDMPPVTVDEAIVRLGNVDHAFYGFRHAER AR*
			POPTR_0012s03260	no	77	no	no	MARRDLCFPSSFNNFHVFCIKKLDFRDTFGEWIFVEFTKEEASEVVGVVDDNGMFATNLREKPLANFLMRVVRIAGT
			POPTR_0012s03270	no	196	no	no	MFKHLKITKKKKKIAVAARLPTRGRNWRRVGSLFSDLLLPLQIFFVSSSSVLGGRWHDQGTAPEWVHVASVQLLAAGSGLCEDEGLRAVRRRPRWLPAGRVRSGEGAEAKRGMAPLRLTVRTVGLWPLKLRWRRRCCTVGPREDWEEDSGGCRRVRSEEERNGCGAGLLSVGGGVISAARENDGQRRGAAGWLW*
POPTR_0015s05580	6	1	POPTR_0015s05565	no	121	no	no	MTSAGCPHFFCLGICAPNLKTGFLKPQNLHLSAAIRFEKIEEISCALCLIRSSPDLQKLAIRAKTKANAVMEPVLEYMRVQNFLDCSLNRLREVEMQLIY GVQQELEFIKFLLAKSTIYFC*
POPTR_0015s05830	6	1	POPTR_0015s05840	no (A.thaliana ortholog At4g33660)	65	no	no	MSDPKYGYPYPAQGYYQGPPVMAPPQYYAAPPPRREPGFLEGCLAALCSCFLVDECCCDPSFFCF	POPTR_0015s05810 (LRR-protein)
POPTR_0015s05870	6	2	POPTR_0015s05850	no	65	no	no	MRDPNYGYPYPAQGYYQGPPVMAPPQYYAAPPPPREPGFLEGCLAALCCCFLIDECCCDPSSFLL
			POPTR_0015s05860	no	104	yes	yes	MSDPKYGYPYPAQALQLCAVAALLTSVAATPPSFSDRASCHASSKNSYSYVINVEYSVLMSAVVYCLEAFYSNVFLHPCLVHVDIKNFSFNSLNLIDLNW SEIN*
POPTR_0015s05890	7	1	POPTR_0015s05900	no	106	no	no	MLVVEHCRPVHCISAVVFVLIYKIRKAITAGFFFHAARKDPQEGYRTLSMREVTVIDPKWLVELAPRFFKVSDPTKMSKRKRHERIEPLYDRYHEPNSCRLSKRRA
POPTR_0015s05920	6	0							POPTR_0015s05930 (LRR-protein)
POPTR_0015s05940	5	0
POPTR_0016s12800	7	2	POPTR_0016s12795	no	140	no	no	MQIEGRELRDTETNTEGRRGRMKIEGEGRASVKRQMRKGEDDKSSLALCFLVWAAAFQFRIELGLGILSYCAANLLPKTTARPLNVKSATALDDDDPWAAIAAPPPTTRAKPLVAGGGRGKPPAPKLGAQRINRTSSSGM*
			POPTR_0016s12780	no	109	no	no	MIVIDETSGTAIRSLISYEQCRTGCSPAITSYAVLLDILINTNKDLVNLMHISCFCSTISNETYIVLFGRKDTESKHSNTVFQLHKHSHIKKTTAYSSMQQMLTAYNHT*
POPTR_0016s12810	4	0
POPTR_0016s13460	4	1	POPTR_0016s13455	no	151	no	no	MILKDHKKIESRSDRSDDDEVPPLEDYSDVEIAYSVEREALIIRCVLTMQVKEEVDKQRENIFHTRCHIQNKLNEYGEVKVTKHKIIRDSKTITHILLSP TQVYDDQIKLRRESEAKESENLSKKHEFDDIFPEDIPNGLPLLRVFKHQIF*
POPTR_0016s13470	3	0
POPTR_0016s13480	4	2	POPTR_0016s13500	no (macrophage inhibit factor panther 11954)	91	(no)	no	MKDCPLSSISTRSSEVLVMVILKGTLGISFNGNKEPAAYAEIVSMGGITKQVKRNLIATLGTILEAKLSIPRARFFLKVYDTTAAGNCSKL
			POPTR_0016s13510	no	108	no	no	MELPLTEGGEQPILLSPLRVTIKENQHTNWAVGHHIKGNKACFCRPQNSNMNKQKKLKEKRVEGIESVYMFRSSDDGSNSFCGLGKDGILINIIKVDIGG DIKARHLI*
POPTR_0018s14150	4	3	POPTR_0018s14140	no (cation transporting ATPase Panther 11939)	158	no	no	MPAGVAVIPLALRVHNRDHRFYLALVVFVSACPCALILSTPGGYYLETLGKIKAMAFDKTGTITKGEFVVTDFQHLCDDISLYTLLYWVSSIESKSSHPM AAVLVDYGRWHSVEPKPEDLVEFQNFPGEGIQGKNEVKNICIDSREIAHRASGTGKKP*
			POPTR_0018s14130	no (metaxin panther 12289)	193	(no)	no	MVSTWLADAIMYELWVGSDGTSARTIYDSSLPWLIGKALLMKQVHAVKQRLGITKENAERREAEIYKRAKIAYGALSTTLGDHTFLFERPSSLDAYFLGHLLFTLQAFPVTWSSSVPQFLSDASSTSTRRSKPKKRPKRERTEEEKTFRRRKRYFLVTQVVAVLVFLYVMSSNDFSEVEVDDDEDEDEGFSYD*
			POPTR_0018s14120	no	87	no	no	MFSCSHQSIFDRLYAREKKLYQEVRNFKVLIFAAGMGFIYAQQLGGDPHRRMAEIALKVLRAGMSVANSSLTEFAIGSAKGYAEYVK*
POPTR_0018s14160	1	0
POPTR_0019s09680	5	2	POPTR_0019s09710	no	111	no	no	MYTFVFMVGSFPNMNSAKYQFFPKHLFDAFPIQWENRTHINLQDKLPTHPGLQTNKASQQQQQQKTFLVNKNGTRFNSVKQLHTNIKSEAVIDGKKQFRL IQNIPKSHYYY*
			POPTR_0019s09720	no	72	no	no	MELMTSLSLFCKGARESVAIYNCWIRPRNKQKFWLLKGVWHVWTRQLWPAAFGKILLDKGSIVDVLTIPIHI*
POPTR_0027s00350	3	2	POPTR_0027s00340	no	97	no	no	MMHAGRYNLPAINPEKHASSGYKKLEERRTTKKKEEETGRESEQDKRESGEQHERETETSKRKECKKRKSLRLEPALPSSSSFQKPETKKKKSANKN
			POPTR_0027s00360	no	66	(no)	no	MQYDYFFLFGWPTVLGGEPIIDTGDWRIQLQPDSWKRISDKMYVQVLQNSKFFYLYERKGEWQRVN
POPTR_0027s00410	2	0							POPTR_0027s00400 (LRR-protein)
POPTR_0039s00200	3	2	POPTR_0039s00210	no	79	no	no	MELKVHLQIFPHKSERWKHGIFELTDTVHDLIRTSFASRLMAAVLGDIYPAIIPCWLINFILTGPPFACTDRLLLLLLT	POPTR_0039s00230 (LRR-protein)
			POPTR_0039s00220	no	118	no	no	MGKGPRIRKEDAEKSKQVLIWCRQLFNKLRKIKDKESDHGRHMKGFNKLKVREPMSQVVENDADTVSQRKDDDNLDEAVHTKYFDMPPLTVDEAIVRLGN VDHAFYGFGHAEGERYRI*
POPTR_0039s00260	6	3	POPTR_0039s00250	no (AAA ATPase panther 23074 only)	151	no	no	MLLTATNRPSELDEAILRRLPQVFEIGIRDQIERAEILKVVLKGEKIESKTDFDCIASLWEGYNGSDLLEPCKKAAYFPIRDLLDEENKGKNLVYAPRPLSQSDLQRVHGTPTKIRVAEMSTVGQADIHLGGQGSQMIIRFKPQLMSSLNL
			POPTR_0039s00270	no	110	no	no	MVLKTPKIAREPFCSQNSAQEHWWRVFQRTTITDGAWDHAPPQMETKTSGSGTSSSSLLVVTPTVSCTGSKKKHTITTKKQRRRGGWLLPPPLEEKENET VWENWSGSSC*
			POPTR_0039s00280	no	145	no	no	MVLKTPKIAREPFCSRNSAQEHWWRVFQRTTVTDGAWDHAPPQMETKTSGSGTSSSSLLVVTPTLWFAPVTDLARLSSVVLELRWREGVFVRSATLIEGG DEVAGCCRRRWKKKRTRRSGKTGVGAAAESVEGDPAVGCCCRGHC*
POPTR_0039s00300	4	0							POPTR_0039s00305, POPTR_0039s00310 & POPTR_0039s00320 (LRR-protein)
POPTR_0039s00330	4	0
POPTR_0039s00350	3	0
POPTR_0039s00360	5	0
POPTR_0039s00380		1	POPTR_0039s00370	no (AAA ATPase panther 23074 only)	149	no	no	MWVAYCTEYGLGGFGCFSVDSAVVFSLAYKLQPAFILIDEVDSFLGQRRTTDHEALTNMKTKFMALWNGFTIDRLFLLLKQAPRPLSQSDLQRVLGTSTK TRVAANEYSSSSSHSPRWPDDYQVQAITNKLSTLIVSQILNLQSDNQDP*
POPTR_0046s00290	4	2	POPTR_0046s00280	no (AAA ATPase panther 23074 only)	125	no	no	MEGPIALKHGMNCGTIHASTCLVVGYCHKWQYPNMESIKQALYELVILPLRKYELFSYGKLLCPQKGVLIYGPPGTGKTMLAKAIVRDSGAVFINVRVSN LMSKWFGDAQKLGEYRSHLNCLSCA*	POPTR_0046s00310 (LRR-protein)
			POPTR_0046s00295	no	150	no	no	MNKYNATITQINTKIFTWKTRYGKNHGTGVHLKASTITNNGFTIVLPHIQLRATTYISSRTTYSRITTRLKRRHGVVRAEEDSETIYATIDLVLSIIQSK LRKMKEESDHGRHMKGLNRLKIRDDADAVSRKEDDDYLDELVSVASYHQM*
POPTR_0046s00340	7	1	POPTR_0046s00320	no	72	no	no	MVGLLDELVGLFIGVEGSRNGGLELMFKLQSTEMFRSSDGQKMVVDILKDGSESLEVLNTGFAVVAAATTSN*
POPTR_0046s00360	8	1	POPTR_0046s00350	no (AAA ATPase panther 23074)	123	no	no	MVGLESIGGLKSIKQGLYELVILPLQKPELFSHGKLLGPQKGILLYGPPGTGKTMLYISYCQRVWSCLYKYLQRVLGTSTKTRVAGNEWPRQSDDYQVQA ATNKLSKLAVSQILNLQLDNQDP*
POPTR_0056s00220	4	1	POPTR_0056s00240	no	183	no	no	MYWSCQRFAGKGLVVVREGISTPNAPYLRWLLASSPFPSLPVVVFCGKWRRIGRRRRMGGLPLGGQICGHSVPVGERRTDSTHAADRPDVWRIGGFTPTS FCTGEKEGEQRLAALVWLQEADDEEMRKAEQGRGKKKPKGKLGKRGATTCVKENGVGAAAGKMNGVWCCWLAKEKKMGEPTGK*	POPTR_0056s00200, POPTR_0056s00210 & POPTR_0056s00230 (LRR-protein)
POPTR_0064s00220	4	2	POPTR_0064s00210	no (50/60S ribosomal protein L16 Panther 12220 only)	43	no	no	MKGVSYRGRMIYEMDGVAENITRKAISIAGFKIPIRTQFIILR*	POPTR_0064s00200 (LRR-protein)
			POPTR_0064s00230	no	54	no	no	MSTKFIFRAWKLKKQKQKQKQEQASIVKVNSGKLFQSNGCISQCQIPLHMLIWK*
POPTR_0064s00240	4	1	POPTR_0064s00250	no	125	no	no	MIDKLENTLIIRNQLLYMQASLQVLTFVLPPRQIILHHPFILPCVHSASKNHSNYQSTCITHHQHLPAKFKIDATTELRDLFISVLRPPMDTSSPYASGSSVPPDEIGIDPFNTIITYCKTTNIN*
POPTR_0064s00270	4	0
POPTR_0081s00210	3	0
POPTR_0081s00240	1	1	POPTR_0081s00250	no (ATP NAD kinase family)	112	no	no	MGDDNVFLFKVELHFLIKTSPWVWLGSQIQRFAMPVLSEDLQYMVREPISPGAAIRLMHGIIKSDQSMKASWFSKKGVIYIDGSHVFHSIQHGDTIEMSS KAPGLKVFLPHD*
POPTR_0580s00200	1	1	POPTR_0580s00210	no (Risp, Rinaldi et al., 2007)	90	yes	yes	MINTNISNMKAFLVIICILLATIVFSPSSTSAARELLQVGKDPYRGSGPVNSGPPCGSSKQSCHPSPKPGPNKPKKRCESSARQSDCGPN
POPTR_1137s00200	0	0

## Sheet: B-SPUF Homologs
Arabidopsis and poplar SPUF	SPUF predicted sequence		Blastp hit against respective genome sequences from the phytozome portal (cut-off: e-value <-10)	best blast hit (excluding endogenous hit) within the nr protein database (cut-off: e-value <-10)	e value	annotation or domains identified from NCBI BlastP
>POPTR_0001s03580	MGVFAAVGVLLPFPYYYWLWTNPQAWVNLCGKDKNPSKVMSHVSHFLKLLQFISLFSVSTLSWPPPLYFWPLFGFGQFLNFRSVNHCTIYI*		1	conserved hypothetical protein [Ricinus communis]	1e-42	PEMT superfamily (phosphatidyl-N-dimethylethanolamine N-methyltransferase)
>POPTR_0001s03490	MGSEATSNGSANSGGFKSRVQRYLYSGDTKHVMAGMAVITLVFGVPWFLMNRGMMMGGYCIFNQVAIFDLDCEME*		1	uncharacterized protein [Vitis vinifera]	1e-16
>POPTR_0001s27030	MIKNTVTRGKTNVYQEKKIIVNEGSQTFKIDTPTISVKEQDAVIHNYDLCINKTPMNSSNCENPKNSINSNQIHS*		0
>POPTR_0001s41100	MATPATRMMLFKNGKSFPLNLLPGSLLGGSNNITSQFMISDPALFQPQQKPIFNLLGGLSNAGLVSDINGALNWRFGRFGEMGRVEARVKSERVISDEDEEDDEDVDDDDEEIEDFDEDVEYEDGGETMQSASPGHGDAALQRMKTLESNSAKCRDCKQQNVYLFILDNSVHLKLSLRVDQCYLEVSGLSNSEL*		0	hypothetical protein [Ricinus communis]	3e-09
>POPTR_0001s41130	MSRCYLDNPENNRPPRTKYFDAHDDDVDKVVCLLGEESSNLDVGGDGEKNLNMGAKMGIEIGDDVSATDEWIDNLQVDFSIGQILYGASDSDNERRISSDEDDIDV*		0
>POPTR_0003s01980	MRACERASVYSHLVHFGRTFLSSRRPNSLPSLPPPPLENRRRQEGFRFLPGGEPVMDTGDWRTQLQPDSRQRIVNKIMETLKRHLPFSGQEGLQELKKIAVRFEEKIYTAATSQSDYLRKISLKMLTIETRSQNIIPTGNGNKPLYPGGKCAKSKL*		13	transcription cofactor, putative [Ricinus communis]	5e-47
>POPTR_0003s02240	MYQRIAAKLQQHDSHPQQPKSEQLEKLEVFKAMLERLITFLQVSKNNITPSFKEKLGSNEKHIVSFLNPSRFRKPIPNLQLGQLPQPHVQPMQQSQSPVPQLQSHENQLNTQLPSMNVQGSIPTMQQNNMSSLQHGSLSSLSGVSMSQPIMMMWDERF*		15	uncharacterized protein [Glycine max]	9e-50
>POPTR_0003s02220	MRRNVVDQSPYGVEAISMWPFCVPTSAVSALQVIQQSTSLDLGWEDNSPIIWEPIDFLRELSDINLSTSLAGEIQNLESLQHLEKPYARITCWQQFSTEYKVLSSLCCS*		2	kinase, putative [Ricinus communis]	3e-11
>POPTR_0003s02230	MLSMEIRSQNAMPAAPMDPEASHSMPPQVQNQGLFLPLLSSTDQSQARQQLVSQNMQSIPGVSQNSVGNSMGQGIPSTMFANSQRQMPASLDSTAQTGHANGADWQEQIYQKESIKTGIRMVVDNDTWGHA*		15	transcription cofactor, putative [Ricinus communis]	7e-17
>POPTR_0003s02260	MFSFVVLYDILDLLQSLPFHQQVDSFTYVLRTGQVDLSEFGINPTKCEWFVAPEPVA*		2	unknown [Medicago truncatula]	1e-13	UCH37_bd supefamily (Ubiquitin C-terminal hydrolase 37 receptor binding site)
>POPTR_0003s02270	METLKRHLLFSGQEALQELKKFAIRVEEKIYTTATNQSDYLRKISLEMLSMEIRSQNAMPTAPMDPTASYSMPPQVQNQGLFLPILLSTDQSQARQQLGITEHAELHGI*		16	transcription cofactor, putative [Ricinus communis]	1e-33
>POPTR_0003s19580	MAAGKSGKQGYFVFLTYANMCGSYSTTNVLFFYYYYYYVTCVTTSEFLPILLFVCYTSQAKKRQLIPIRNMVIRSLTCIIS*		0
>POPTR_0005s01030	MANFTASQLKEIAACLKASGHQFIWVVRRSKKGQEDKEDCLPEGFEGRMEGKGLIIRGWALQVLILDHEAIGAFVTH*		92	UDP-glucosyltransferase, putative [Ricinus communis]	2e-31	Glycosyltransferase_GTB_type superfamily
>POPTR_0005s01080	MAMIAVQVVLEKLASFVAEETRFLGGVSGGIVELQDDLYSMKSFLQDAEERSESDQGLRAWVKQVRDVAYDAENILEEFMLRFAPSHESGFIHYLRNSYRSIRKLSARHRLAVHLESIKARLKAIC*		45	Disease resistance protein RPM1, putative [Ricinus communis]	1e-48	NB-ARC …
>POPTR_0005s01220	MCRNIVKKCEGLPLAIVAIGGLLSKKKNGGLEWKKVHDCLATELKSNDDLGSLRRILQLSYDNLPYYLKQCYLYLSVFPEDYLIKLIRLWIVERFVEEKQGFTMEEVAEEYINELVNRSFFLGSLIIESFLKSGCLESSKLASQSTVAFASLFHGLFQEQTHHNQRIRFQNNLAKAQRPSQL*		100	Disease resistance protein RPM1, putative [Ricinus communis]	3e-47	NB-ARC
>POPTR_0005s01200	MANFTASQLKEIAACLKASGHQFIWVVRRSKKGQEDKEDCLPEGFEGRMEGKGLIIRGWALQVLILDHEAIGAFVTH*		90	UDP-glucosyltransferase, putative [Ricinus communis]	2e-31	Glycosyltransferase_GTB_type superfamily
>POPTR_0005s01250	MCFGSMANFIASQLKEIAAGLEASGYQFIWVVRRSKKGPEDKEDCEGRMEGKGLIIRGWVLQVLILDHEAIEAEEMKSRTKKLEEMTRNADEEGGSSCSNFSALIE*		31	UDP-glucosyltransferase, putative [Ricinus communis]	3e-24	Glycosyltransferase_GTB_type superfamily AND PLN03007
>POPTR_0005s01270	MGGLGKTTLVKKVYDSHPIRRSFDTHSWVTVSKSFASTELLRVALQGFLVTANEPVPDNLQSMTDFQLIDALRNYLWRRRYVIVLDDIWNVNAWETIKYAFPDCNCGSRIIFTTRLSKQVLVDDEIKRLVRKSNAFPSLRRKKAK*		88	Disease resistance protein RPM1, putative [Ricinus communis]	3e-47	NB-ARC
>POPTR_0005s01290	MTLHILCTGAPELPIKAAFRESESVLLLDTLLRFFNLFLSEHESTESVLPHPYGAASPSSFETISVASKFKSSILLFCLEDITCNNSSPQYQPQVSYLLSDLGYLPV*		0
>POPTR_0005s01320	MANFTASQLKEIAAGLEASGHQFIWVVRRSKKGQEDKEDCLPEGFEGRMEGKGLIIRGWALQVLILDHEAIGAFVTH*		100	UDP-glucosyltransferase, putative [Ricinus communis]	2e-32	Glycosyltransferase_GTB_type superfamily AND PLN03007
>POPTR_0005s01490	MAGRWSTSTFRQWLGLDVAYTTSSIWASSISVLRWPSQLRTTTNPSRWWAPPRMMRWPELDFSILDDVVWSLVTAFESVALVSMLAFFFLFCGCTV*		1	conserved hypothetical protein [Ricinus communis]	7e-23
>POPTR_0005s01570	MEKTRYYHFLLTKSEEEERQKVHGAGPWPLNFDVVEIRKNSCGDHHPLGTLPLFPWKLKVELPLNQIGGYGPIELSAGQVFDHVLKYWDAGTVSQLISHEQEQIPIVVQDLDSGVKHDIYLVRSKEGGVGGEEKYKIHLHWKKKNVKKQGDKDTLSIGMYWNISSSCLCLSVLDGPC*		0	hypothetical protein [Vitis vinifera]	2e-31
>POPTR_0005s01650	MDPTPLGPHPTPPPTPLGLDTPQSPIPLGPATTQTPTTLGWGTDPAPFGPTTDPTHPPAPLGPSTDLNPQTFWVQILTQTITTLGSPTDPIPLDPDVDPTCNPLGSPLDPTPMGPRPIQPPISLGSRPWVRPRTQPAILYFEL*		0			PRK15313 (autotransport protein MisL; Provisional)
>POPTR_0008s18650	MAKTDILEKVVLKGLKGVFSRKKNSINNSDFITILSIDCGEVRNIISSEVPSVLESKLQKLDVDSKDARIAYYFDFIVGTSTRGLMTSMLTAPNDEKRPSFVAKDIVSFIKTTIQAPSNLWYF*		29	patatin group A-3 [Vitis vinifera	1e-21	Patatin_and_cPLA2 superfamily (plant phospholipase)
>POPTR_0009s11500	MKAFLVIICILLATIVFSPSISTCTAKDPHTGWPPASSGSPCGANKKKCLPNPNPGPNKPKKRCESPVEQTDCDPN*		1
>POPTR_0009s11530	MHVVHCNAFFFAQRALSLYMLPKVIAKLTCGIVFAAFSLSDNYPSSLWLVKGERWVFIRENSIPYQYDPDRTENRFRPN*		0
>POPTR_0010s11690	MGWLVSKSKALGNAVDTAFCDGACACLVLRGQQAKNSVAVCERFCSRSKNTCKSVYGEDISFLMFMVFLEMKFRFLLGRNKIARLLLHYILSLPLFYFLELNSSTTISGKIIHVPCKTGLESCSNKRPIITVKLNEYDV*		0
>POPTR_0010s11750	MENNNNSRGTDGDGDHGCVGFPAHSQVIKIKQEFEKIKHTSPQQLEKRGIIRCRIYRQRSRSPLGLAERPISVGN*		1	conserved hypothetical protein [Ricinus communis]	1e-17
>POPTR_0011s00910	MVARLPTRRRHWRRKRADLPCLLLLFPSLPEVRYTTPCKTQKNTSNGLFCFTADPVSSSSSGRSLDHGAAGLWALVEGDGEVACCRVTL*		0
>POPTR_0011s00930	MERTLTVSPCLDLSENKFHGEIPEEISNFLGQIPSSMMNLTEVESLDLSKNQLSAEIPPQLTRLTFLAVMNLSYTLIDAVYSESQR*		90	unnamed protein product [Vitis vinifera]	2e-16	PLN00113 (leucine-rich repeat receptor-like protein kinase; Provisional)
>POPTR_0011s07820	MVDFWLMSYVSHKLNVDLADKDSSHINNPNNPHKKICQRLLSLVRCKQAIIINNSCYFTSFFFGEFHKDQKEDAEKSKQVLIWCRQLFNKLRKIKDKESDHGRHMKGFNKLKTHYLHHFQAVHTKYFDMPPLTVHEAIVRLGNMDHAMPSMVSGMLKGQDTEFEIK*		9	30S ribosomal protein 1, chloroplastic-like [Glycine max]	6e-13
>POPTR_0011s07830	MNMNMEEMKEIERVGGEGMEEVRDEPEDIKRIAPWTKQITVRGRGIVASIAIGIIYSVIVMKLNLTTGLVPNLNVSAALLTFVFLITWSKLLSKAGIVTSPFTRQENTIVQTCAVACYSIAVGGLRL*		18	oligopeptide transporter, putative [Ricinus communis]	7e-51	OPT superfamily (oligopeptide transporter)
>POPTR_0011s07840	MVYQYAAIGVLLYGPLGTGKTMLAKAIVRESGVIFINTRISNLMSKWFDDAQKLGEKIESKIDFDYIASLCESYTSSDFLEPCKKVAYFPIRDLLDKENKGNKI*		17	unknown [Picea sitchensis] (& Protein MSP1, putative [Ricinus communis])	6e-33	P-Loop_NTPase superfamily
>POPTR_0011s07860	MRVVAFSVGQQDRFVGKDQRTNLTNKTTDSFILMLAGMETIRERLLHLEGWMGDILNDEDRSIQDRLDLAMEIADKAAGQYVELTVEISKKLQVVDGELVVFKQAVATASGGVGSSKPKVPKLKAFGDARSSKELENFLWDMEHYFSVAKVGLAEQVNITVMYLSSDAKKFIRGVG*		13	polyprotein [Solanum lycopersicum]	8e-19
>POPTR_0011s07870	MKEIERVGGEGMEEVRDEPEDIKRIAPVTVMKLNLTTGLVPNLNVSAAIRAFVFLRTWTKLLSKAGIVTSPFTRQENTIVQTCAVACYSVAVGGLRL		17	metal-nicotianamine transporter YSL3-like isoform 2 [Glycine max]	7e-36	OPT superfamily (oligopeptide transporter)
>POPTR_0011s07940	MPVWKLARPMPTWALLLTTSKGVELENKLDTCYLDSIFYQALGTPSHNSGNSKNNSFINETSQETEVHNWS		0
>POPTR_0012s00220	MQQTCLFFLIFFIKFYLPFPKTTTTTQSTLLIHILLLITTISFCSIPTVLSHSNPIRLSTQHNINNNNNDDACGEWSRTPLVSSCPVKCFRSDPFCGMDGVAKKGFCEVGNNGAAAAQALLLVHLVWLIVLGFSIFFGFF*		2	serine-type endopeptidase inhibitor, putative [Ricinus communis]	8e-25
>POPTR_0012s00260	MEMQAEAERRKRAQILESEGKRQANINIADGHKSAQILASQGEKQALINKAQGEAEAIIAKAQATAKGIAIVSENIKKSGGIEQINIRITIQTVSFVSSILAPSILASTAPQNKIAQQQHMMI*		4	stomatin-like protein 2 [Vitis vinifera]	4e-32	Band_7 superfamily (stomatin_like)
>POPTR_0012s00480	MIIELIKPLSLSFCFNFSSWERKCNRISHDFIYQQLPFPKTTTTTQSTLLIHILLLITTISFCSIPTVLSHSNPIRLSTQHNINNNNNDDACGEWSRTPLVSSCPVKCFRSDPFCGMDGVAKKGFCEVGNNGAAAAQALLLVHLVWLIVLGFSIFFGFF*		2	serine-type endopeptidase inhibitor, putative [Ricinus communis]	1e-24
>POPTR_0012s00470	MGGCAGKFKGSDDLPPEPLPSEAPVNPDQAEGETVAQEKEVGDQNKTEAPLVDVYEKKPEGEKPAEPEAAAAAAEPEKKDETPVAKSEDKVEATSVITEEPAKETEKKESDVAPAKEANKDAPLVTV*		1
>POPTR_0012s00520	MVVLVAGLAVALPRLLFLLSAVFSSALFSPVSFVPSVNLVLPSLQQLCGGVGGGGVWEKDDSDWKRSRCCLFFKWCSAGWEEDDELRQDGGGVWQRWCSWRVTGEDGWDGVGSRG*		0
>POPTR_0012s00540	MPPLTVSEAIEQLENVDHDFYGFRNEETGEINIVYKRKAGGYGPIIPKGNYEAERLEPLVVEPAREPSLAE*		3	Plastid-specific 30S ribosomal protein 1, chloroplast precursor, putative [Ricinus communis]	2e-35
>POPTR_0012s00580	MVVEHINTGLMIVNSLIKSLPSVAYKRHAEHTNSILNGMKYMLVNFMIALLTGRGAVLSTYELCAEPPLDISITRIMDISFTKKLSTALEGECKSRPKQGQMGHMLSEIEF*		0
>POPTR_0012s00810	MDSTIANVNGRLLHYTEPTIVYSSEREYRTTDHEALTNMKTEFIALWDGFTTDQLDEAILRRLPQAFEIGIPDQRERAEILKVVLKGEKIKSKIDFDCIAILCKGYTGSDLLEPCKKVAYFPIRDLLDEVNKGEKSSSDLQRVHGTPTKTRSSSHSPGWPRQSDDYQVESTTNELSKLVVSQILNLQLDNQDP*		19	Protein MSP1, putative [Ricinus communis]	1e-72	RPT1 (ATP-dependent 26S proteasome regulatory subunit )
>POPTR_0012s01090	MTGSFSMVNCAVTSKLMVEKIVTSSFGEAALGVNQARAPTILKGLDTPLTVYLDSKHCGLKQCNDNPTLAIKSCKGNREGVRMSFHCDAFDIKGMIKEKMVTSSFDGATLGVSHARTSRVSTLGAGADLPLRRVRPERHVVLGLACLALGVSQDRVPTWGHLTLGLPCPRLTAGPAPHTARPGRVLML*		1
>POPTR_0012s01100	MSDPKYAYPYPAQGYYQGPPVMPPPQYYAAPPPRREPGFLEGCLAALCCCCLIDECCCDPSILFIS*		0	uncharacterized protein [Brachypodium distachyon]	9e-18
>POPTR_0012s03200	MVGLPLSSCSDVIACDVKNPDHIDVEFELIGGLESIKQALYELVILHLRKPELFSHGKLLGPQKGLLLFLA		3	unnamed protein product [Vitis vinifera]	2e-26	26Sp45 (26S proteasome subunit P45 family)
>POPTR_0012s03190	MEFEGSCTQDAVGSVLLKDLSFSASTREKQSSFGLFLISKSSELGCIDIVPSSCGAEYGTEGSLANISTQEGKQDRSQVSLGIVSRRKKYKVRFLNARGSLTEMDKEVSDNSMDSTLANVNGRLENLATCTEPTIVYSSEREVAATHHLGKVLGIHRDTNDGLVAEHIRRKIDTK*		3
>POPTR_0012s03215	MGKGPRIRKEDAEKSKQVLIWCRQLFNKLRKIKDKESDHGRHMKGFNKLKVREPMSQVVENVADTVSQRKDDDNLDEVGLFNIFVRGLLFMLS*		12	unnamed protein product [Vitis vinifera]	2e-14	HMG-CoA_reductase superfamily (hydroxymethylglutaryl-coenzyme A)
>POPTR_0012s03240	MLWDRSFSFSINKGEPIFIWSVLDLQVFDRNLDVRILSTLRVVLNIEVKVHLQISPHKESCERWKHGSANFQN*		0
>POPTR_0012s03250	MSLNDLSRKLCDRLGWNMFEIEVEITWRTLQTKRTTQVSQIAGPSRFGGNVNRQVSVQEIVNMKPLLGMTFAPYCYGGFEPSDDEDEHHINRVVLMGKMRMIEMIRTLS*		0
>POPTR_0012s03255	MKIKDKESDHGRHMKGFNKFKVREPMSQVVENDADTVSQRKDDDNLDELFYMHLVTIHSIISSNAVHTKYFDMPPVTVDEAIVRLGNVDHAFYGFRHAERAR*		13	unnamed protein product [Vitis vinifera]	1e-25
>POPTR_0012s03260	MARRDLCFPSSFNNFHVFCIKKLDFRDTFGEWIFVEFTKEEASEVVGVVDDNGMFATNLREKPLANFLMRVVRIAGT*		0
>POPTR_0012s03270	MFKHLKITKKKKKIAVAARLPTRGRNWRRVGSLFSDLLLPLQIFFVSSSSVLGGRWHDQGTAPEWVHVASVQLLAAGSGLCEDEGLRAVRRRPRWLPAGRVRSGEGAEAKRGMAPLRLTVRTVGLWPLKLRWRRRCCTVGPREDWEEDSGGCRRVRSEEERNGCGAGLLSVGGGVISAARENDGQRRGAAGWLW*		0
>POPTR_0015s05565	MTSAGCPHFFCLGICAPNLKTGFLKPQNLHLSAAIRFEKIEEISCALCLIRSSPDLQKLAIRAKTKANAVMEPVLEYMRVQNFLDCSLNRLREVEMQLIYGVQQELEFIKFLLAKSTIYFC*		2	hypothetical protein [Ricinus communis]	8e-13	FBD superfamily (F-Box)
>POPTR_0015s05840	MSDPKYGYPYPAQGYYQGPPVMAPPQYYAAPPPRREPGFLEGCLAALCSCFLVDECCCDPSFFCF*		0	uncharacterized protein [Brachypodium distachyon]	6e-15
>POPTR_0015s05850	MRDPNYGYPYPAQGYYQGPPVMAPPQYYAAPPPPREPGFLEGCLAALCCCFLIDECCCDPSSFLL*		0	uncharacterized protein [Brachypodium distachyon]	3e-12
>POPTR_0015s05860	MSDPKYGYPYPAQALQLCAVAALLTSVAATPPSFSDRASCHASSKNSYSYVINVEYSVLMSAVVYCLEAFYSNVFLHPCLVHVDIKNFSFNSLNLIDLNWSEIN*		0
>POPTR_0015s05900	MLVVEHCRPVHCISAVVFVLIYKIRKAITAGFFFHAARKDPQEGYRTLSMREVTVIDPKWLVELAPRFFKVSDPTKMSKRKRHERIEPLYDRYHEPNSCRLSKRRA*		2	unknown [Medicago truncatula]	4e-44	OB_NTP-bind superfamily (Oligonucleotide/oligosaccharide-binding)
>POPTR_0016s12795	MQIEGRELRDTETNTEGRRGRMKIEGEGRASVKRQMRKGEDDKSSLALCFLVWAAAFQFRIELGLGILSYCAANLLPKTTARPLNVKSATALDDDDPWAAIAAPPPTTRAKPLVAGGGRGKPPAPKLGAQRINRTSSSGM*		1	unknown [Lotus japonicus]	3e-18
>POPTR_0016s12780	MIVIDETSGTAIRSLISYEQCRTGCSPAITSYAVLLDILINTNKDLVNLMHISCFCSTISNETYIVLFGRKDTESKHSNTVFQLHKHSHIKKTTAYSSMQQMLTAYNHT*		0			DUF247 superfamily
>POPTR_0016s13455	MILKDHKKIESRSDRSDDDEVPPLEDYSDVEIAYSVEREALIIRCVLTMQVKEEVDKQRENIFHTRCHIQNKLNEYGEVKVTKHKIIRDSKTITHILLSPTQVYDDQIKLRRESEAKESENLSKKHEFDDIFPEDIPNGLPLLRVFKHQIF*		3	hypothetical protein [Vitis vinifera]	3e-23
>POPTR_0016s13500	MKDCPLSSISTRSSEVLVMVILKGTLGISFNGNKEPAAYAEIVSMGGITKQVKRNLIATLGTILEAKLSIPRARFFLKVYDTTAAGNCSKL*		12	ight-inducible protein atls1, putative [Ricinus communis]	1e-35	PTZ00397 (macrophage migration inhibition factor-like protein)
>POPTR_0016s13510	MELPLTEGGEQPILLSPLRVTIKENQHTNWAVGHHIKGNKACFCRPQNSNMNKQKKLKEKRVEGIESVYMFRSSDDGSNSFCGLGKDGILINIIKVDIGGDIKARHLI*		0
>POPTR_0018s14140	MPAGVAVIPLALRVHNRDHRFYLALVVFVSACPCALILSTPGGYYLETLGKIKAMAFDKTGTITKGEFVVTDFQHLCDDISLYTLLYWVSSIESKSSHPMAAVLVDYGRWHSVEPKPEDLVEFQNFPGEGIQGKNEVKNICIDSREIAHRASGTGKKP*		16	unnamed protein product [Vitis vinifera]	2e-60	E1-E2_ATPase superfamily AND ATPase-IB_hvy
>POPTR_0018s14130	MVSTWLADAIMYELWVGSDGTSARTIYDSSLPWLIGKALLMKQVHAVKQRLGITKENAERREAEIYKRAKIAYGALSTTLGDHTFLFERPSSLDAYFLGHLLFTLQAFPVTWSSSVPQFLSDASSTSTRRSKPKKRPKRERTEEEKTFRRRKRYFLVTQVVAVLVFLYVMSSNDFSEVEVDDDEDEDEGFSYD*		3	metaxin-2-like [Vitis vinifera]	3e-63	GST_C_family superfamily
>POPTR_0018s14120	MFSCSHQSIFDRLYAREKKLYQEVRNFKVLIFAAGMGFIYAQQLGGDPHRRMAEIALKVLRAGMSVANSSLTEFAIGSAKGYAEYVK*		2	conserved hypothetical protein [Ricinus communis]	9e-11	DUF632 superfamily
>POPTR_0019s09710	MYTFVFMVGSFPNMNSAKYQFFPKHLFDAFPIQWENRTHINLQDKLPTHPGLQTNKASQQQQQQKTFLVNKNGTRFNSVKQLHTNIKSEAVIDGKKQFRLIQNIPKSHYYY*		0
>POPTR_0019s09720	MELMTSLSLFCKGARESVAIYNCWIRPRNKQKFWLLKGVWHVWTRQLWPAAFGKILLDKGSIVDVLTIPIHI*		0
>POPTR_0027s00340	MMHAGRYNLPAINPEKHASSGYKKLEERRTTKKKEEETGRESEQDKRESGEQHERETETSKRKECKKRKSLRLEPALPSSSSFQKPETKKKKSANKN*		0
>POPTR_0027s00360	MQYDYFFLFGWPTVLGGEPIIDTGDWRIQLQPDSWKRISDKMYVQVLQNSKFFYLYERKGEWQRVN*		0
>POPTR_0039s00210	MELKVHLQIFPHKSERWKHGIFELTDTVHDLIRTSFASRLMAAVLGDIYPAIIPCWLINFILTGPPFACTDRLLLLLLT*		0
>POPTR_0039s00220	MGKGPRIRKEDAEKSKQVLIWCRQLFNKLRKIKDKESDHGRHMKGFNKLKVREPMSQVVENDADTVSQRKDDDNLDEAVHTKYFDMPPLTVDEAIVRLGNVDHAFYGFGHAEGERYRI*		13	unnamed protein product [Vitis vinifera]	1e-31	HMG-CoA_reductase superfamily (hydroxymethylglutaryl-coenzyme A)
>POPTR_0039s00250	MLLTATNRPSELDEAILRRLPQVFEIGIRDQIERAEILKVVLKGEKIESKTDFDCIASLWEGYNGSDLLEPCKKAAYFPIRDLLDEENKGKNLVYAPRPLSQSDLQRVHGTPTKIRVAEMSTVGQADIHLGGQGSQMIIRFKPQLMSSLNL*		17	Protein MSP1, putative [Ricinus communis]	6e-48	PRK03992 (proteasome-activating nucleotidase)
>POPTR_0039s00270	MVLKTPKIAREPFCSQNSAQEHWWRVFQRTTITDGAWDHAPPQMETKTSGSGTSSSSLLVVTPTVSCTGSKKKHTITTKKQRRRGGWLLPPPLEEKENETVWENWSGSSC*		1
>POPTR_0039s00280	MVLKTPKIAREPFCSRNSAQEHWWRVFQRTTVTDGAWDHAPPQMETKTSGSGTSSSSLLVVTPTLWFAPVTDLARLSSVVLELRWREGVFVRSATLIEGGDEVAGCCRRRWKKKRTRRSGKTGVGAAAESVEGDPAVGCCCRGHC*		1
>POPTR_0039s00370	MWVAYCTEYGLGGFGCFSVDSAVVFSLAYKLQPAFILIDEVDSFLGQRRTTDHEALTNMKTKFMALWNGFTIDRLFLLLKQAPRPLSQSDLQRVLGTSTKTRVAANEYSSSSSHSPRWPDDYQVQAITNKLSTLIVSQILNLQSDNQDP*		6	Protein MSP1, putative [Ricinus communis]	3e-23	P-Loop_NTPase superfamily
>POPTR_0046s00280	MEGPIALKHGMNCGTIHASTCLVVGYCHKWQYPNMESIKQALYELVILPLRKYELFSYGKLLCPQKGVLIYGPPGTGKTMLAKAIVRDSGAVFINVRVSNLMSKWFGDAQKLGEYRSHLNCLSCA*		56	Protein MSP1, putative [Ricinus communis]	6e-40	P-Loop_NTPase superfamily
>POPTR_0046s00295	MNKYNATITQINTKIFTWKTRYGKNHGTGVHLKASTITNNGFTIVLPHIQLRATTYISSRTTYSRITTRLKRRHGVVRAEEDSETIYATIDLVLSIIQSKLRKMKEESDHGRHMKGLNRLKIRDDADAVSRKEDDDYLDELVSVASYHQM*		11	Plastid-specific 30S ribosomal protein 1, chloroplast precursor, putative [Ricinus communis]	3e-23	RaiA superfamily (Sigma 54 modulation protein)
>POPTR_0046s00320	MVGLLDELVGLFIGVEGSRNGGLELMFKLQSTEMFRSSDGQKMVVDILKDGSESLEVLNTGFAVVAAATTSN*		5
>POPTR_0046s00350	MVGLESIGGLKSIKQGLYELVILPLQKPELFSHGKLLGPQKGILLYGPPGTGKTMLYISYCQRVWSCLYKYLQRVLGTSTKTRVAGNEWPRQSDDYQVQAATNKLSKLAVSQILNLQLDNQDP*		22	Protein MSP1, putative [Ricinus communis]	8e-24	P-Loop_NTPase superfamily AND PRK03992 AND DnaC
>POPTR_0056s00240	MYWSCQRFAGKGLVVVREGISTPNAPYLRWLLASSPFPSLPVVVFCGKWRRIGRRRRMGGLPLGGQICGHSVPVGERRTDSTHAADRPDVWRIGGFTPTSFCTGEKEGEQRLAALVWLQEADDEEMRKAEQGRGKKKPKGKLGKRGATTCVKENGVGAAAGKMNGVWCCWLAKEKKMGEPTGK*		1
>POPTR_0064s00210	MKGVSYRGRMIYEMDGVAENITRKAISIAGFKIPIRTQFIILR*		0	ribosomal protein L16 [Sarcocaulon vanderietiae]	6e-11	Ribosomal_L16_L10e superfamily
>POPTR_0064s00230	MSTKFIFRAWKLKKQKQKQKQEQASIVKVNSGKLFQSNGCISQCQIPLHMLIWK*		0
>POPTR_0064s00250	MIDKLENTLIIRNQLLYMQASLQVLTFVLPPRQIILHHPFILPCVHSASKNHSNYQSTCITHHQHLPAKFKIDATTELRDLFISVLRPPMDTSSPYASGSSVPPDEIGIDPFNTIITYCKTTNIN*		0
>POPTR_0081s00250	MGDDNVFLFKVELHFLIKTSPWVWLGSQIQRFAMPVLSEDLQYMVREPISPGAAIRLMHGIIKSDQSMKASWFSKKGVIYIDGSHVFHSIQHGDTIEMSSKAPGLKVFLPHD*		1	NADH kinase [Vitis vinifera]	2e-35	DAGK_cat superfamily (NADH kinase)
>POPTR_0580s00210	MINTNISNMKAFLVIICILLATIVFSPSSTSAARELLQVGKDPYRGSGPVNSGPPCGSSKQSCHPSPKPGPNKPKKRCESSARQSDCGPN*		1
>AT1G07473	MENSVNMFGKSESPRSPTRLQKQAPTALHLGLVPENPFLQQSSDVVGTTAIPLLSPLFVSPSPHSSLSKEGDDSMLPVGLTEKNGSQPSMDQKEGPQYSAKADHSNQMALMNMFQTKFVLVDHSQ*"		1
>AT1G07476	MTVSFASSLTTTHTNLSPFFSPLHNTLFLIFIRIGSILSLNLVMEKSVIMFGKSESPRLPTRLQRQAPAALNLGRVPENPFLQQSGDEVAGAPIPLLSPLFVSPNSHSSLPREGQVNPNSQASPTREGHDFTFPVSLTEKKGSQPSMDHKIEWQHSAKGDHSDQMSLLNMFQTKFLLVDHPQ*"		1
>AT1G07300	MSATGIKRSNLNTRPVQRDASAKQTAIKGPYGKSPGCTTSCGLRLPRKTEVTAAKLIKHLGCKFAKGLRLVVMRKKKRSPPSKVSSFSGRSQPPIIPINNDSHRSEAIEDCIQFINSSSSFTRSNSTS*		1	predicted protein [Populus trichocarpa]	2e-15
>AT1G45403	MTTTMVDDAKKPVYESTSLFRIWWTNKNLQYDIVMTCILKILNIAANLYMTHHKIPLTADESSLTVCLLMYLVCGMMSFMGWCMAMTAVEGYDMYICGRIGHIFGLSVLLHLLYSISPSLALWFGIPSLLWVFAAFIEALYALCLPQLFKALRDHWDYLNQPLLRVVNV*		2
>AT1G54445	MTTKMFSYVLLHSLMMFAIILSSMGSPEKYYDCKQDGCITTPPCWRKCVSMGYPKGGECRIYSYGGVCCCDLTSKPPN*		0
>AT1G54530	MIETVITSKTLIGFLSDTKSFESITNDYFQILDLDKNGMLSPSELRQGLNNVVAVESEVAPGDETDNVYNAIFERFGEDLVPKNFRDLIAEILTAMARGIGNSPVIMVVHNDGLIMKAVLHESKQGK*		1	predicted protein [Populus trichocarpa]	2e-26
>AT1G58225	MKARSSKGGLVAILALVVYCFFENMDGNSIDVPSYEPVGSYSTGGFFAVENKDKMLKSFPSYNEYLKRFNLASVEIWQTVRRKCRDSFISLSIKSLHFFVSKFTQFRYSISTVAPTSRSWTSRIIFWVTLTRSVSSMANDTTL*		0
>AT1G71430	MEGKENCKDLLKLELKNPSSSSAMDSALLMCTDKNKKKKKMEAPPPSKPTIAPVPKSQLLGKLKGFLGVMAEANKKSEANPEAYNIEALTGNESELIEMDLMLGVADLNTPEAVSAAEAAIAGIGPAAESGDSSSDDESDSESEGEESKSAECSRKRSKIIELS*		0	uncharacterized protein [Glycine max]	3e-34
>AT1G71470	MVPVTINSPPKPESSEEELSDSQVSNSSEDDDSMEDEPSDSENNNGVVTETEANGIKDEFWARYPSLKMFLSKEMVKEFISEEYILEKGKLIGDNKAKELNEKCEVLFIKEIEHLINKYRFMADVLELLFL*		0
>AT2G25409	MERSKFQITYKRYKTIQSNQSRKGDGLLRQTGQELCNLSHASIHSVWKQCSHSGKHLTVSLVAYSDKQMGQTTSFDPVGSLLLSPSSTFLYDSIVDSSRPILATSLLGCDVTDPERRATTACCICEETLSELHMTRPTQKVKAVSGPTRERHIIFSTCKPVL*		0
>AT2G25482	MENKTIFLALFSIMVLLSYFNPSLAIAADLEEMLINEFDVVLKHWPSPGDYNLNVIRGQPRKHLKYLLDCAVKMGAGGNECNIEIRDVFSRNKSFSKDCCRVLVKGGRKCYTEWMKMFFQFYQLNRFSSNAMIKTNETWNKCSNGTESISPFSG*		6			prolamin_like superfamily
>AT2G25510	MMHALLFLLSQNIFLRLYALRQKIRLFRNVFEKAHVVVFIYLLLRPRGLSKAQTNLVIDLNLASNACVCACFLHCGLVCGFCLCLPMHVFVIFYSLSNGRYNK*		0
>AT2G32580	MAKHTAALKVGLALLALSMIGYILGPPLYWHLTEALAVSATSCSACVCDCSSLPLLTIPTGLSNGSFTDCAKRDPEVNEDTEKNYAELLTEELKQREAASMEKHKRVDTGLLEAKKITSSYQKEADKCNSGMETCEEAREKAEKALVEQKKLTSMWEQRARQKGYKDGATKSTVKSKSGTEVA*		4	conserved hypothetical protein [Ricinus communis]	1e-79	DUF1068
>AT2G32645	MRNENGYNPKLISTRELFKSDLDKGKARLQVPFNQVKTPDFLTEDETRIIHENAMKIRDDGVPVNLVDPRMNKHALELRKWKMKGNWNYVFVKGWNDVLDANKSNSFKEKDVFPLWSFRSGTGKLCFALTPKIPATALLQENLAVAAMVLLLEVNLVRTKERELVFLYYHKKIHQATTTHNKCKVSWLY*		14	hypothetical protein [Vitis vinifera]	1e-14	DUF313
>AT2G33006	MIHSFLISKNHNIVLFYQIPKQRVAPCIVILTADGYRPPQQAVLCKKGRKHKIRCRTPHRPK*		0
>AT3G10974	MSHVINQKTSPYVVHPQKVPCADCTWPCDPVVVGEGCICRC*		0
>AT3G10986	MVSVVGEMFCNPYTTELVVRRRRESLKRERYDVFDLSNNLIFTVDGGIWNIRRKRVLRDAAGIPLLSMRTKGLVPMRYNWEVYKGDSTESDNLLFSAREPNLLSFKTSLDVTLPPDQSSTDISSVEPDFQTFGRYIGSSFKLFEPIHNTLLAEVVHDFTWGGLIKGSYSFKVRVNPYVDFAFVVALLVITDDTSNLR*		6	predicted protein [Populus trichocarpa]	1e-46	TUB_2 superfamily (tubby c 2)
>AT3G11090	MRGHEPRSSSSCAACKLLKRRCTPTCIFAPYFRSSDLITFAKVHKVFGASNVSKLLGEVPEEQRQETVNSLAYEAEVRLKDPVYGCIGAIASLQKKMLELQHDLAVARTRLLAHSGVNNSQVSPLDDSPELAAFLDLVPYSDLMLLDGSTNLDAYLYDLGQPPFV*		32	LOB domain-containing protein 21 [Vitis vinifera]	4e-66	DUF260
>AT3G11160	MPPNNNLRSVIAQCRNFYTSRSSREWKREMFLIRGPGMALGLGLGYIVVGGNVSELEADRRQWTGDHVDLRKKMWPELKDKEWFRITSRMWSESDIRKKMLRMRSDLWESMGVSRSSDLWEEKMWDYLTKKMWYDLWKSMWSDRS*		0
>AT4G04190	MDVDSQPMMEETILVGDDLMTGPPSPVIPPEIASHVLEGVDLCDGILRNLFLCLQINDIEPFCQDELALYRQCAEKRDKILRVRLQESEHKLGLSMPIELAKERITQLEAEATSFERHLILASGAEGIEGFRRRWSLHGRMTDTKKRLESLKQGMENRNKVEHEHNQHHDQSPKPSAPKRWFFW*		0	uncharacterized protein [Vitis vinifera]	2e-94
>AT3G23040	MEQGNEGEWGLGSGWANKKHVSGVCCTCDMYQLHARVTPDKAWNVAMYMARTSNIRDE*		0
>AT1G17285	MKRCCSVALVLLLVAFFSSKYSVEGRSLLTMTHSSQAVRDLPVSKEMKKEPLKGENDSFRRIPRSGSNPIQNKCNPPVDVKASRKQQQITTSRKP		1
>AT3G24929	MDLTIDSLLFVQPIALLQQIPMAFNKRYGGGKEWLQLTKRPKSKVFLWRTLRRVFGTKIVVIIHSGESYEIIEIVQLKDMELDEGYILSSHSSLFRRPKGIVEICPRDAYQLTKKQEGIIKSIHMIVRDRGKFIMKEERHDSNCAFLRSPLSLSASDKCERTKRFNGKEDSRSLKMT*		0
>AT1G17300	MTHSSQAARDLHVSKEMKKEPLKGEKDSLRRIPRGGSNPIQIDKDQEKASVRGEKDSFRRVPTPTPASSSRHLSASSSDISASDSSSSLPVTLDSINTKVLKYEYAVRGEIINIGQ*		1
>AT3G25014	MILTSPLFHFGHMSLNLGKFADLLKEDPHSTQCHPLVKTWGTSNSVKTESTDT*		0
>AT1G65346	MSSLILSTFAERLTELGQRTTFLELPPYLDRSFPNSNSGKVVQTKQGSMELRFDVIDLPYVGLPNLPSGRKGLGPININMYRSLPPTTQAISYWDSPQVLESMGSLQLVPQTQTIGQGSIRL*		1
>AT1G65342	MVNTCRISFISFMILLLFINQSSLSSSVRIGLQGGRDLIHHRTLDEIERDKARLSFLFKTMEDAYDSNFDEDLPLPPWPYVRVKGVEAFGLVPLGFDTSMYHINPLFLETL*		0			PI_PLCc_GDPD_SF superfamily
>AT3G25080	MEPAADSSSSLQTFQTEVTEDSFGKFILTCNIARIRGEPSNVYTGLNIGCRLPECPPENPFEIYYLMKDSELQENNDWIRLYLELAVATTDRNREASDFGLSNLEIVNVAVDAEGLLNAKNAIFYIRYKDLYEARLGNAVFDRIAIVRRIFDEDTGRFTLVGQNQSSDIIN*		10			DUF626
>AT3G28899	MANLSKAETFLSEFSPQTSEISPEDPDLVLSFIRLSLLRVFECWFYLTTHACLGRVKGSDVV*		0
>AT1G65352	MEKIVFRKIVFVAFLLSLSCLLEGEARMSGDVTIQRGGSCNNDNTCHDTCPGCRITQCIFRQCVCTRCNTPRSSLRIESHM*		2
>AT3G53235	MVVMSSLTVEGGGRGIYTKDQRLHHVQKDRSAIPSTRGVDNHHNIPRQNFDNWGANGGGGGGGGEDGTADIKPMFSAFVMSLIVESMSSQPILPIRIASPPKEKTAEESSVVTS*		0
>AT3G53294	MPACGGTLVLAIEFRANEINSLRSTNSELIWPLRFWKKKKK*		0
>AT4G13955	MATQKFSYFLLVLLMVFALILPSIISVEVIPCIAGSKCTNDMTYNELCRFKGFSKGGFCQKYVHQTIGRCCCHPTGLESQESSISGDTNVVITN*		0
>AT4G13968	MGFKNNLSLVSVMVFALILLPMISGQTMQCYSGIACTDDGTCNDYCNPRNNNLGGVCLRRANCCCCYVSVVKSQESSLSKDTNNVFITN*		1
>AT5G25870	MEDMKSLIKTSKELRKRIETRRENKEMAKMRETSDEKLIEKDEDVTKAGEFKEMLAIEKTWQIWEELLKEHDEFEEISEILVKLEKKYYELEEVENRENLQMKEKTLKRKYKRELKKSSKIKELEDRMIKAGQINDEHERELKKKCSKIKELEDRIRKEGQINNEHERELKKN*		0
>AT5G27020	MEQGTIKIKLPKPSEITRRHKKEADMGKKIKKEENMKRDFIRRRMVFRVKKMTSVISGVFNRKKTLSGENREQRDGSEGDETVFVKLKQNPIQKKGSFWESARIRLKTLILGQRLKRRRNRRRSLSEGMEEEELCKKRILMGERCKPMNGVLQYDGDGILLPEP*		1	unnamed protein product [Vitis vinifera]	6e-13
>AT5G40180	MNFIGDSVARNHMESLLCLLSMEETPKDIYLMAKFLVAGLERTHAKKTGTGIYDLDIDKRAMGN*		0
>AT5G49334	MITLRTLQHSSKNRIFYGESGEHPRLLIASSNRIHLLQNLLVEM*		0			Peptidase_M14_like superfamily

## Sheet: C-oligoarrays data
	leaf disks (Petre et al., PLOS ONE, 2012)						entire leaves (this study)
Poplar model gene reference	I18	I21	I24	C18	C24	C48	I18	I21	I24	C18	C24	C48	Average leaf disk	Average entire leaves	Standard error leaf disks	Standard error leaves	ratio leaf disks/entire leaves	Annotation
POPTR_0006s14510_1	14781.5	11527.3	12195.3	11559.7	12699.8	2888.33	668.455	186.354	148.657	175.592	170.632	204.35	10942	259.007	1843.78	90.0797	42.2459	Cupin
POPTR_0001s23460_1	7095.67	4241.34	4437.01	4353.71	5360.1	1179.68	58.381	148.308	83.411	102.615	46.56	208.789	4444.58	108.011	861.989	27.3157	41.1495	Glycosyl hydrolase family 1
POPTR_0006s14010_1	12462.8	1590.08	3022.11	2891.28	5077.35	895.616	86.477	82.852	107.33	83.962	85.034	209.75	4323.21	109.234	1895.08	22.4012	39.5774	Plant invertase/pectin methylesterase inhibitor
POPTR_0002s24180_1	6717.81	4062.45	4964.35	4603.31	4687.72	1767.11	119.918	276.18	75.739	86.804	116.183	89.817	4467.13	127.44	716.488	33.4943	35.0527	Tetratricopeptide repeat
POPTR_0001s23440_1	4176.47	3027.45	3467.85	3379.62	3890.54	848.705	58.144	158.325	36.843	88.837	47.51	238.457	3131.77	104.686	531.592	35.2482	29.9158	Glycosyl hydrolase
POPTR_0018s06970_1	2883.97	3894.42	2730.81	4118.49	3803.17	5049.99	67.447	198.504	118.85	150.776	112.819	135.522	3746.81	130.653	381.478	19.4779	28.6776	Zn-finger in Ran binding protein and others
POPTR_0018s12630_1	12622.1	12355.4	19359.2	9054.6	10863.5	15282.3	579.526	463.78	386.383	496.885	473.526	639.812	13256.2	506.652	1624.11	40.2679	26.1643	Protease inhibitor/seed storage/LTP family
POPTR_0002s07880_1	2936.2	1310.85	1218.03	1755.6	1059.38	1706.74	62.812	67.271	57.705	66.452	61.184	72.4	1664.47	64.6373	304.492	2.31346	25.7509	ACC oxidase (ACO1)
POPTR_0009s04720_1	6094.03	2678.15	1981.24	3428.41	2520.11	2373.91	144.372	141.117	59.647	69.261	99.55	306.957	3179.31	136.817	673.123	40.4628	23.2376	Multicopper oxidase
POPTR_0005s11680_2	976.74	825.669	621.633	600.133	1035.31	1069.8	49.542	46.118	28.232	31.045	31.867	35.024	854.881	36.9713	92.466	3.91421	23.1228	transcription factor/homeobox domain
POPTR_0002s21820_1	816.614	503.627	1897.2	754.891	475.657	948.725	39.138	53.699	27.131	35.981	36.909	44.203	899.452	39.5102	233.407	3.97969	22.7651	GDSL-like Lipase/Acylhydrolase
POPTR_0011s16570_1	4480.12	5274.74	2635.7	4715.13	2789.38	2357.81	53.661	324.027	56.112	53.637	198.672	312.67	3708.82	166.463	561.493	58.2655	22.2801	FAD binding/Berberin
POPTR_0004s00300_1	2444.53	1074.51	1808.13	1330.38	1333.26	311.885	47.86	94.051	42.684	61.129	70.058	69.253	1383.78	64.1725	319.704	8.22263	21.5635	DUF 506
POPTR_0001s44080_3	8288.16	4621.88	1783.59	4918.5	5351.01	1107.03	119.085	183.988	63.549	161.387	106.495	613.762	4345.03	208.044	1166.39	90.8774	20.8851	Terpene synthase (TPS1.5)
POPTR_0006s22860_1	1391.1	1478.22	912.388	1716.49	854.558	310.916	52.308	67.09	48.3	43.379	59.738	49.899	1110.61	53.4523	230.241	3.8338	20.7776	wound-response serine protease inhibitor
POPTR_0002s04170_1	5024.03	4704.78	3029.99	5688.45	4642.95	698.455	86.367	430.169	75.551	89.107	101.688	362.776	3964.78	190.943	815.924	71.9289	20.7642	2OG-Fe(II) oxygenase superfamily
POPTR_0006s22880_1	922.307	966.312	626.098	1285.56	682.312	229.813	33.028	43.31	35.184	33.508	42.403	40.372	785.401	37.9675	160.788	2.05943	20.6861	wound-response serine protease inhibitor
POPTR_0002s14860_2	3178.9	1977.03	2063.35	2097.88	2343.28	1228.03	88.304	116.504	77.028	111.155	78.407	174.847	2148.08	107.707	281.862	16.4599	19.9436
POPTR_0004s11300_1	11808.3	13560.6	16921.4	11337.8	13816.9	16435.6	1047.67	1697.74	307.385	339.151	382.036	476.919	13980.1	708.483	1031.14	249.09	19.7324
POPTR_0014s10440_1	5536.38	5506.53	3665.7	5338.17	2943.03	3360.38	137.582	354.241	115.931	176.35	349.636	201.864	4391.7	222.601	534.351	46.7516	19.729
POPTR_0010s08600_1	1098.02	1635	1601.28	1966.81	1335.14	462.312	47.266	126.576	48.396	48.341	91.347	49.99	1349.76	68.6527	234.651	14.8307	19.6607
POPTR_0014s15240_1	17018.8	13136.7	12410.2	12714.1	11727.6	5837.55	945.169	1646.35	130.629	360.669	415.725	398.169	12140.8	649.452	1613.57	249.126	18.694
POPTR_0013s10150_1	5442.96	4558.48	3889.36	4744.85	3992.31	2658.26	319.813	274.751	190.885	200.899	173.388	250.13	4214.37	234.978	423.589	25.2249	17.9352
POPTR_0010s08620_1	1838.32	2410.18	1864.1	2781.32	1773.65	760.455	69.207	202.908	78.916	66.73	147.2	73.63	1904.67	106.432	307.018	25.1115	17.8957
POPTR_0011s12090_1	9211.69	4809.98	7104.81	5248.49	4427.38	12831.1	422.582	466.321	216.791	224.922	238.052	936.263	7272.25	417.488	1455.23	123.466	17.419
POPTR_0001s44080_1	26349.5	13831.1	5060.75	18260.4	17007	3802.42	447.74	840.169	159.792	848.955	397.383	2405.53	14051.9	849.927	3813.75	361.266	16.533
POPTR_0003s16270_1	5400.63	6303.53	2994.31	6105.65	4688.81	3951.6	213.323	816.74	58.431	159.158	112.395	470.455	4907.42	305.084	574.439	129.123	16.0855
POPTR_0006s19310_1	6858.2	8989.1	6450.6	7255.31	6988.88	1407.76	185.944	878.864	380.108	172.118	125.24	621.972	6324.98	394.041	1146.87	134.463	16.0516
POPTR_0006s24990_1	1675.85	1395.1	117.036	1456.06	1373.74	152.248	70.488	94.442	52.017	53.439	50.069	64.979	1028.34	64.239	313.308	7.53293	16.008
POPTR_0192s00220_1	1831.1	757.871	722.108	899.512	859.743	716.803	46.372	52.055	48.859	53.318	47.905	117.036	964.523	60.9242	192.769	12.3481	15.8315
POPTR_0015s08710_1	6975.86	5985.17	5619.42	7886.85	6216.24	3935.67	66.791	290.577	160.118	249.143	340.955	1226.56	6103.2	389.024	596.721	188.602	15.6885
POPTR_0011s12100_1	12098.5	6799.95	9315.95	6567.31	6174.11	12852.4	625.318	559.455	201.588	267.113	276.037	1516.31	8968.03	574.304	1315.73	220.222	15.6155
POPTR_0009s03950_1	1669.92	1951.42	833.419	1440.13	1586.81	1271.74	40.845	294.816	48.396	64.398	47.472	66.16	1458.91	93.6812	170.889	44.2935	15.5731
POPTR_0015s08720_1	6432.77	5982.38	5853.67	6778.42	6502.28	3628.31	118.342	334.673	146.656	249.015	276.037	1140.03	5862.97	377.458	513.01	170.943	15.5328
POPTR_0006s10750_1	7756.42	6925.83	5435.41	8835.31	6602.63	3462.38	532.561	544.514	183.968	534.169	341.146	418.312	6503	425.778	838.678	64.1685	15.2732
POPTR_0001s44080_7	25469	15101.8	4723.91	16376.3	18682.5	3910.2	549.312	929.848	168.422	869.598	365.312	2663.76	14043.9	924.375	3731.83	402.649	15.1929
POPTR_0007s03620_1	2316.95	2919.51	2818.3	2614.98	2103.59	1228.97	94.31	260.832	121.42	156.742	172.545	129.975	2333.72	155.971	277.905	26.0329	14.9625
POPTR_0004s06060_1	4542.18	1504.92	3936.17	2199.17	778.74	6448.76	413.99	383.24	72.969	118.706	109.815	203.642	3234.99	217.06	951.377	65.8831	14.9036
POPTR_0006s06430_1	15302.4	11497.3	20976.1	11066.6	12686.6	14035	742.169	821.883	724.026	1024.42	837.455	1669.17	14260.7	969.854	1631.55	160.464	14.7039
POPTR_0012s01360_1	1303.5	987.76	164.147	1204.34	1358.82	251.594	58.042	56.621	57.115	60.53	67.186	59.316	878.36	59.8017	239.395	1.74041	14.6879
POPTR_0004s18880_1	2376.42	882.026	1138.03	828.955	2904.6	2005.91	91.522	68.176	95.119	121.436	98.941	237.87	1689.32	118.844	387.046	27.1637	14.2146
POPTR_0001s31740_1	3785.59	4704.64	6054.73	3384.48	2496.49	2404.55	216.22	365.022	206.056	196.337	228.03	411.24	3805.08	270.484	623.58	41.5429	14.0677
POPTR_0004s15320_1	10401.8	8371.81	6300.81	10761.1	9319.15	2733.02	638.368	1151.48	269.714	467.173	435.724	498.562	7981.28	576.837	1354.94	136.586	13.8363
POPTR_0002s14860_1	1292.6	753.649	693.593	869.55	792.909	690.062	50.295	52.136	49.009	61.263	58.474	105.106	848.727	62.7138	101.755	9.53125	13.5333
POPTR_0015s14570_1	4432.9	2337.28	2585.74	3288.66	2652.73	2328.12	125.653	371.669	86.846	231.949	115.159	381.24	2937.57	218.753	363.097	58.9095	13.4287
POPTR_0001s03320_1	3444.95	2157.1	2214.03	1686.17	2882.53	1357.74	190.529	181.275	115.931	174.785	167.482	193.47	2290.42	170.579	343.055	12.7281	13.4273
POPTR_0015s03910_1	5290.85	3419.53	4610.6	4424.06	3664.13	1211.74	342.455	249.844	279.677	79.837	291.031	464.026	3770.15	284.478	636.431	56.1221	13.2529
POPTR_0015s09840_1	1711.49	1459.21	854.852	2075.2	1697.49	421.312	103.349	90.43	90.523	125.104	94.249	117.022	1369.93	103.446	275.283	6.55558	13.2429
POPTR_0007s01060_1	1288.38	1393	1403.37	1040.69	1167.97	358.437	61.049	103.247	81.728	55.505	112.975	89.851	1108.64	84.0592	175.61	10.1746	13.1888
POPTR_0005s11680_1	1037.67	854.312	644.169	531.026	992.955	1053.99	85.654	103.599	43.008	59.638	43.101	56.964	852.354	65.3273	98.2576	10.9039	13.0474
POPTR_0015s14600_1	903.205	597.32	156.758	975.846	704.993	346.059	37.919	64.968	40.006	42.361	35.047	72.515	614.03	48.8027	141.985	7.07147	12.5819
POPTR_0001s44080_2	17902.1	8369.24	4201.81	10222.1	11533.9	2686.43	455.771	761.871	321.063	820.043	512.575	1550.81	9152.6	737.023	2451.97	197.207	12.4183
POPTR_0008s06260_1	2565.53	2676.38	1819.69	3722.53	3425.03	795.598	241.723	191.172	156.055	230.25	179.091	213.015	2500.79	201.884	479.727	14.4917	12.3873
POPTR_0013s15020_1	1461.16	1261.91	634.99	1779.77	1990.95	449.832	117.564	135.476	86.783	138.686	66.16	81.963	1263.1	104.439	275.091	13.5508	12.0942
POPTR_0015s14670_1	491.727	276.918	1341.74	388.169	352.312	1030.96	61.332	45.298	41.542	72.215	45.812	56.493	646.971	53.782	194.421	5.25145	12.0295
POPTR_0005s00900_1	684.909	1325.35	595.812	704.089	1086.01	401.453	34.551	162.578	40.845	35.743	59.316	70.598	799.603	67.2718	152.417	21.8364	11.8862
POPTR_0011s05040_1	1447.53	1357.74	1551.71	1133.03	1406.56	909.383	113.25	87.265	127.694	74.629	125.251	129.729	1300.99	109.636	105.88	10.4166	11.8664
POPTR_0019s12280_1	1648.6	433.776	256.908	1139.1	442.026	142.81	42.712	54.404	64.03	69.101	53.526	60.869	677.203	57.4403	263.343	4.15988	11.7897
POPTR_0015s00580_1	6413.74	12482.7	13367	6665.54	8766.6	8294.43	780.478	833.314	816.117	615.128	1173.1	660.537	9331.67	813.112	1315	87.9884	11.4765
POPTR_0001s46760_1	885.993	997.147	823.533	944.272	517.669	263.901	30.765	108.274	37.656	25.552	53.975	131.058	738.753	64.5467	128.411	19.8318	11.4452
POPTR_0016s05780_1	10438.9	11926.5	11061.3	8547.15	9814.23	7447.95	260.307	1737.74	313.677	346.012	782.28	1900.06	9872.66	890.013	737.324	333.171	11.0927
POPTR_0002s19640_1	2656.45	2099.71	2609.05	1744.74	1596.88	3494.74	112.218	308.898	193.786	282.391	149.105	260.168	2366.93	217.761	314.064	35.048	10.8694
POPTR_0001s32800_1	10110.2	4869.78	3592.5	6379.89	4515.93	5484.53	225.407	1072.95	143.167	292.53	214.66	1293.72	5825.47	540.406	1027.55	225.891	10.7798
POPTR_0013s10410_1	2828.35	3202.35	162.165	4016.67	4842.53	543.848	196.194	548.455	134.389	161.954	157.685	250.808	2599.32	241.581	839.563	69.6235	10.7596
POPTR_0012s13620_1	1474.02	132.771	55.776	574.312	260.903	33.072	33.451	57.966	38.717	40.653	33.354	34.264	421.808	39.7342	246.976	4.21609	10.6158
POPTR_0770s00220_1	886.301	1077.48	732.169	1269.53	683.812	408.955	44.999	141.764	71.653	57.385	98.721	63.643	843.041	79.6942	136.353	15.7968	10.5784
POPTR_0019s12300_1	2308.2	900.594	511.653	2175.4	1024.51	194.285	93.561	119.203	105.206	146.668	89.363	120.605	1185.77	112.434	389.051	9.43452	10.5463
POPTR_0008s15450_1	2944.38	2510.72	3386.69	2970.95	2640.84	634.598	93.98	219.376	276.928	168.372	314.472	361.294	2514.7	239.07	433.768	44.043	10.5187
POPTR_0012s13630_1	1205.67	68.07	47.421	366.169	177.561	27.93	25.831	37.609	31.171	29.793	27.752	28.27	315.47	30.071	202.956	1.84074	10.4908
POPTR_0019s12390_1	6056.93	5222.81	3862.31	4759.67	4197.45	2933.44	223.023	668.455	98.435	426.119	685.383	491.205	4505.44	432.103	488.508	105.563	10.4268
POPTR_0002s16970_1	1265.67	965.113	678.847	1406.22	1082.56	1060.38	98.971	145.887	60.145	93.202	71.038	150.276	1076.46	103.253	112.309	16.786	10.4255
POPTR_0001s46610_1	1057.34	622.378	146.196	837.141	362.16	58.829	44.463	59.135	37.821	36.588	39.575	80.47	514.007	49.6753	176.284	7.691	10.3473
POPTR_0004s04430_1	1070.42	1412.3	1983.95	1568.62	1597.04	1333.6	89.283	241.644	160.628	109.115	162.791	105.64	1494.32	144.85	136.83	25.173	10.3163
POPTR_0007s04390_1	984.883	2118.01	3287.2	1184.01	1218.17	822.13	54.32	235.337	112.367	48.528	179.871	302.98	1602.4	155.567	420.345	45.7205	10.3004
POPTR_0013s10160_1	3695.56	4070.77	2754.6	4140.4	3536.26	2386.91	373.85	418.165	271.764	260.487	311.938	369.492	3430.75	334.283	318.826	28.0679	10.263
POPTR_0014s16100_1	17746.7	11344.1	5461.45	15272.3	12175.5	7999.74	604.919	2078.76	386.224	970.383	451.271	2387.09	11666.6	1146.44	2022.69	389.558	10.1764
POPTR_0004s15330_1	12063.9	8663.52	5680.4	10595.2	6809.47	2485.9	717.084	1429.74	329.312	666.094	694.883	733.605	7716.4	761.786	1554.49	161.198	10.1293
POPTR_0014s17750_1	2478.88	3002.81	1538.24	1851.92	2086.31	2789.45	71.182	280.677	245.778	62.102	228.886	501.633	2291.27	231.71	252.331	72.1105	9.88854
POPTR_0007s02420_1	12678.8	14198.3	12079.6	13601.8	8898.53	7207.2	298.985	2135.85	528.347	658.098	1055.03	2270.99	11444	1157.88	1242.59	378.936	9.88358
POPTR_0009s13110_1	1476.77	863.674	4919.72	1224.57	1268.37	2920.79	183.958	319.524	111.333	200.904	209.707	257.075	2112.31	213.75	692.777	31.3837	9.88217
POPTR_0016s05800_1	4648.79	5262.74	4734.07	4383.1	4277.33	4266.85	135.615	766.598	141.949	196.337	478.24	1094.45	4595.48	468.866	169.895	175.761	9.80127
POPTR_0009s14780_1	740.911	325.812	334.241	462.24	315.599	109.424	32.477	35.746	36.639	32.719	63.31	32.654	381.371	38.9242	93.6799	5.40139	9.7978
POPTR_0008s11150_1	2007.6	2273.03	826.598	2562.67	1908.78	1905.03	139.645	477.039	61.329	174.785	66.16	255.303	1913.95	195.71	263.893	69.6046	9.77951
POPTR_0001s09000_1	10943.7	13282.5	11397	10434.6	10734.5	7218.67	363.509	1381.38	895.99	856.383	923.713	2152.28	10668.5	1095.54	880.911	272.823	9.73811
POPTR_0009s03360_1	881.079	1743.7	5045.1	1007.53	1162.67	3691.81	100.477	120.753	139.366	100.068	294.829	636.435	2255.31	231.988	768.05	94.4831	9.72169
POPTR_0005s21140_1	2197.73	1727.97	1511.45	2069.86	1818.97	657.113	127.625	301.468	153.38	132.384	205.182	108.157	1663.85	171.366	246.154	32.1383	9.70934
POPTR_0634s00200_1	2756.03	2980.35	2773.28	3143.16	1401.88	2699.53	68.044	223.474	160.61	110.502	508.355	558.098	2625.7	271.514	278.244	93.8417	9.6706
POPTR_0013s10170_1	6864.99	5218.27	4977.76	5247.92	5339.69	3128.62	527.886	625.169	472.103	465.786	487.675	611.441	5129.54	531.677	533.087	31.5875	9.64786
POPTR_0006s15720_1	3930.67	2883.95	1538.24	2114.49	2256.74	546.276	176.19	419.758	141.259	195.133	259.385	187.707	2211.73	229.905	515.575	45.0095	9.62017
POPTR_0017s04600_1	1625.84	1209.76	470.954	1880.6	1297.47	398.169	200.736	87.784	98.114	96.199	66.626	169.712	1147.13	119.862	269.208	23.598	9.57045
POPTR_0006s00610_1	5999.63	1675.27	1053.68	2878.24	3537.92	152.816	476.819	134.084	237.222	141.551	379.758	254.481	2549.59	270.652	932.401	60.3675	9.42017
POPTR_0006s08780_1	647.598	100.163	1091.52	55.627	65.218	782.598	44.203	54.054	41.16	46.209	52.153	54.09	457.121	48.6448	198.684	2.47307	9.39711
POPTR_1731s00200_1	1934.7	1430.23	1824.19	1107.67	1039.44	899.169	119.085	116.398	108.907	70.492	70.63	394.383	1372.56	146.649	192.72	55.1544	9.35951
POPTR_0001s46620_1	1194.45	682.947	286.256	898.329	253.055	193.651	43.744	67.589	51.987	45.754	64.34	101.792	584.782	62.5343	182.405	9.62471	9.35138
POPTR_0019s10390_1	819.002	494.669	1239.24	373.098	1088.21	1102.15	61.603	138.074	53.848	105.381	67.302	123.584	852.727	91.632	158.296	15.8596	9.306
POPTR_0007s03650_1	758.716	722.169	565.598	621.598	119.638	134.59	38.316	72.669	36.76	58.568	59.647	50.749	487.052	52.7848	128.464	6.15208	9.22711
POPTR_0003s09950_1	10547.3	8753.45	3934.42	9676.38	9196.67	8262.24	428.598	2183.31	170.36	654.812	195.9	1828.95	8395.08	910.323	1038.46	390.88	9.22209
POPTR_0001s33380_1	448.325	349.812	744.062	357.773	473.955	456.416	47.731	48.676	47.376	58.167	45.974	59.628	471.724	51.2587	64.1256	2.68245	9.20281
POPTR_0018s10730_1	18855.2	21528	18559	20742.2	17755	13226.6	443.119	3015.52	2465.1	1029.1	2728.65	2348.99	18444.4	2005.08	1306.46	458.986	9.19881
POPTR_0001s10120_1	372.04	76.317	954.74	235.726	109.574	564.473	56.281	42.216	40.67	41.967	32.631	39.541	385.478	42.2177	148.379	3.46008	9.13074
POPTR_0006s05750_1	1410.13	1283.31	2394.7	890.526	1293.93	4325.82	81.618	185.557	122.897	195.258	288.596	399.705	1933.07	212.272	570.243	51.7757	9.10658
POPTR_0008s02970_1	2355.18	3788.87	2962.45	3771.06	3020.03	5295.76	492.576	498.633	387.312	336.101	207.166	450.402	3532.22	395.365	456.306	49.8555	8.93408
POPTR_0011s16250_1	2379.71	2367.13	2279.23	2409.67	1129.11	2928.25	72.142	199.67	158.426	121.454	449.526	517.89	2248.85	253.185	266.332	82.6054	8.88225
POPTR_0009s04230_1	3563.73	2023.47	860.385	4108.72	1681.53	514.511	267.705	273.814	164.605	189.536	184.538	362.098	2125.39	240.383	645.135	33.5411	8.84169
POPTR_0010s08610_1	501.175	1046.31	2365.08	696.508	553.64	1631.85	91.237	102.59	73.29	55.028	155.602	297.207	1132.43	129.159	328.62	39.8498	8.7677
POPTR_0011s16240_1	2861.74	3438.03	3495.63	3636.2	1699.24	3137.78	89.969	304.673	235.397	196.468	596.74	687.623	3044.77	351.812	320.02	106.062	8.65455
POPTR_0004s16270_1	1299.56	1372.78	2720.92	444.455	951.812	680.719	120.178	129.133	131.743	165.594	148.737	168.274	1245.04	143.943	360.16	8.98153	8.64953
POPTR_0008s20130_1	4578.73	4710.8	6844.2	5455.64	3517.38	1675.74	316.349	399.665	813.966	445.282	721.098	427.247	4463.75	520.601	784.685	88.7681	8.57422
POPTR_0013s03350_1	11563.7	10933.7	7367.99	9386.88	8736.35	7637.42	293.78	2258.03	524.74	796.562	1265.52	1386.81	9271	1087.57	764.466	317.663	8.52449
POPTR_0012s11610_1	1064.95	846.99	2392.53	698.24	969.455	1181.03	150.915	242.358	104.087	140.776	97.453	105.341	1192.2	140.155	273.487	24.4115	8.50629
POPTR_0017s11980_2	761.812	371.883	95.906	796.598	409.598	78.233	41.876	52.244	48.675	54.192	52.473	46.261	419.005	49.2868	138.985	2.07275	8.50136
POPTR_0013s04840_1	2801	2820.22	1965.93	2731.99	1495.57	662.026	200.558	322.847	241.501	231.485	208.205	269.596	2079.46	245.699	392.84	20.1852	8.46344
POPTR_0017s04370_1	14069.2	4677.2	4549.6	8724.74	11936.7	3780.93	390.383	733.526	1093.24	1210.45	614.633	1599.81	7956.41	940.341	1934.88	198.248	8.46119
POPTR_0013s04860_1	1388.19	1191.77	660.904	1024.5	503.169	225.752	93.976	120.135	87.076	81.878	103.152	104.453	832.38	98.445	198.068	6.17219	8.45527
POPTR_0019s12380_1	4684.95	5334.93	3752.09	4893.24	4455.05	2814.03	207.448	859.273	126.042	606.172	743.953	525.078	4322.38	511.328	404.997	130.408	8.45325
POPTR_0018s10430_1	5917.34	4824.45	3551.33	6710.34	3928.5	3301.95	768.82	579.261	447.783	602.283	376.977	595.068	4705.65	561.699	613.445	61.0138	8.37754
POPTR_0010s19080_1	5106.39	3007.19	4079.94	2719.87	3479.8	5681.7	252.816	452.045	324.144	505.24	393.583	965.669	4012.48	482.25	527.358	113.249	8.32035
POPTR_0017s13650_1	3910.79	2410.7	2996.3	2226.04	1781.1	2197.85	146.66	228.03	246.777	143.879	184.761	928.312	2587.13	313.07	339.544	136.078	8.26375
POPTR_0009s14170_1	8485.2	4030.45	3118.56	5320.28	5683.2	1631.27	606.383	227.321	540.085	464.049	471.262	1133.64	4711.5	573.791	1059.15	135.385	8.21118
POPTR_0770s00230_1	603.054	1020.19	2532.97	888.741	666.567	1749.67	65.584	118.754	95.372	70.942	174.084	386.496	1243.53	151.872	336.909	54.3419	8.18803
POPTR_0008s06430_1	6466.2	4773.14	1122.46	6063.22	4435.57	4054.45	338.785	668.455	225.478	478.573	295.559	1297.87	4485.84	550.786	848.373	178.112	8.14444
POPTR_0009s13250_2	19738.9	14444.6	19627.4	14264.6	13720.3	14461.1	1559.67	1958.17	527.49	2451.45	1149.95	4177.6	16042.8	1970.72	1266.85	566.643	8.14057
POPTR_0007s03630_1	609.383	545.252	610.348	588.404	512.256	589.24	104.077	90.54	47.39	61.263	63.73	60.066	575.814	71.1777	17.4721	9.59241	8.08981
POPTR_0013s04970_1	14213.5	7422.15	3293.89	8892.81	9757.31	2745.06	968.72	672.129	859.644	1295	802.282	1189.72	7720.79	964.583	1919.59	106.351	8.00428
POPTR_0016s14020_1	2538.01	3831.03	2531.07	5131.34	3609.03	2349.54	480.455	517.455	261.475	554.598	312.376	401.348	3331.67	421.285	481.686	52.2762	7.90836
POPTR_0002s10480_1	14047.7	11360.4	10273.6	12408.9	11576.7	7812.33	1568.77	1380.1	1962.15	2284.71	1311.19	101.074	11246.6	1434.67	939.355	335.588	7.83919
POPTR_0317s00200_1	1309.17	960.955	2142.21	826.072	1474.74	1539.95	123.611	319.67	131.127	156.235	145.443	182.673	1375.52	176.46	210.034	32.7212	7.79507
POPTR_0005s24550_1	517.085	264.972	222.682	325.473	295.698	66.675	29.194	46.675	31.273	30.144	40.852	40.006	282.097	36.3573	65.5792	3.19836	7.75903
POPTR_0019s14740_1	1626.85	1369.6	865.848	2010.73	1863.43	441.962	161.883	218.853	161.339	219.124	127.694	170.921	1363.07	176.636	270.932	16.0837	7.71684
POPTR_0014s12630_1	1219.67	1813.67	1320.81	2081.53	1232.31	867.24	137.705	201.469	175.784	173.53	213.861	203.858	1422.54	184.368	198.322	12.5072	7.71576
POPTR_0580s00210_1	7838.38	8114.03	11277.2	8057.88	9674.53	5959.69	358.956	1544.56	1455.31	601.562	801.526	1905.71	8486.95	1111.27	808.122	272.687	7.63715
POPTR_0002s14860_3	3018.56	2131.38	1918.71	2145.23	2147.73	1729.68	227.072	266.103	282.188	277.121	260.07	407.74	2181.88	286.716	197.873	27.8939	7.60991
POPTR_0006s21330_1	8950.67	7750.67	10920.7	8577.74	7575.53	12038.4	1175.67	1081.97	1278.06	1287.54	1049.2	1578.37	9302.28	1241.8	803.579	85.7206	7.49096
POPTR_0007s14810_1	898.071	781.419	1541.03	1717.45	447.74	148.593	139.721	112.771	138.761	95.678	151.647	101.317	922.384	123.316	272.717	10.3331	7.47985
POPTR_0006s22290_1	633.613	342.526	1154.56	1031.6	1041.24	837.446	92.747	78.111	109.647	141.904	137.026	116.398	840.164	112.639	136.563	11.0673	7.45892
POPTR_0018s13200_1	3694.24	3103.53	3488.81	3034.65	3563.42	2129.86	841.598	274.334	452.934	202.649	384.365	410.572	3169.08	427.742	255.803	99.6571	7.40887
POPTR_0003s09200_1	3792.41	3263.89	4817.55	3185.97	3970.03	3098.13	577.526	526.986	343.488	394.94	338.713	811.026	3688	498.78	292.997	81.2438	7.39404
POPTR_0001s05720_1	2541.38	5215.81	3235.89	1476.45	3803.17	6004.36	137.582	1043.82	150.313	90.54	470.412	1133.99	3712.85	504.442	751.515	211.634	7.3603
POPTR_0001s29400_1	1166.31	483.904	602.228	667.173	555.045	677.565	84.353	119.192	76.142	65.338	120.191	104.251	692.038	94.9112	108.796	10.3038	7.29143
POPTR_0010s12110_1	4651.67	2457.28	5523.24	3126.95	1897.57	4130.24	262.046	391.883	135.938	213.049	192.814	1793.96	3631.16	498.281	616.702	286.486	7.28737
POPTR_1606s00210_1	363.526	296.958	1175.1	366.169	428.526	755.49	66.626	83.795	57.533	86.97	78.111	92.357	564.294	77.5653	152.197	5.89003	7.27509
POPTR_0009s13250_3	19583.3	16728.9	24358.6	15910.7	16590.9	14140.9	2014.38	2705.38	901.026	3309.53	1372.13	4542.56	17885.5	2474.17	1621.35	597.669	7.22891
POPTR_0017s01840_1	5705.1	5536.73	6922.86	4352.54	4871.27	4074.07	278.821	990.691	526.549	382.598	1009.73	1166.45	5243.76	725.807	465.586	167.599	7.22473
POPTR_0016s07990_1	885.035	743.955	545.669	867.851	397.491	352.146	73.532	85.301	94.606	79.249	91.336	100.978	632.025	87.5003	104.49	4.53822	7.22311
POPTR_0003s15800_3	2551.21	426.455	780.455	451.085	431.455	487.915	48.984	117.104	55.659	125.835	172.507	191.827	854.763	118.653	376.491	26.1768	7.20391
POPTR_0760s00200_1	919.212	959.845	864.669	874.145	812.72	1112.23	62.579	128.982	93.829	105.091	88.709	290.888	923.804	128.346	46.9588	36.9047	7.19774
POPTR_0007s03640_1	905.959	417.62	499.312	803.455	360.883	208.718	78.11	79.965	59.316	64.081	88.277	75.121	532.658	74.145	120.245	4.78097	7.184
POPTR_0009s13250_1	22138.2	18444	24685.2	17454.2	18222.5	16382.3	2278.81	3042.38	1065.88	3575.28	1475.78	4931.6	19554.4	2728.29	1421.02	638.906	7.16728
POPTR_0001s45610_1	1675.13	1982.26	2468.16	1864.09	1512.48	761.045	90.54	302.753	290.9	127.557	192.642	433.423	1710.53	239.636	254.041	56.9789	7.13802
POPTR_0005s06280_1	1989.57	1349.4	400.798	1588.53	1379.95	763.768	136.946	242.304	164.401	177.819	129.729	196.266	1245.34	174.578	256.575	18.546	7.13343
POPTR_0005s12390_1	8057.45	10686.1	11881	8499.78	12026.4	12300.3	3850.85	1224.6	1195.92	666.669	698.383	1303.63	10575.2	1490.01	835.361	531.782	7.09739
POPTR_0004s11730_1	808.931	446.383	307.849	659.365	568.526	227.648	78.323	80.434	55.899	54.888	71.669	85.044	503.117	71.0428	97.8663	5.75477	7.08188
POPTR_0003s15800_1	1525.88	117.638	590.479	122.76	117.625	206.622	46.877	64.452	54.321	67.066	74.925	71.655	446.834	63.216	250.156	4.77808	7.06838
POPTR_0013s13780_1	814.312	410.32	629.526	390.526	489.026	198.611	57.455	80.609	71.848	68.318	76.821	60.876	488.72	69.3212	95.0344	4.01587	7.05009
POPTR_0017s01830_1	8030.67	7829.27	10292.5	6400.83	6524.67	5469.17	457.189	1447.39	754.955	639.169	1336.88	1685.03	7424.52	1053.43	759.938	223.666	7.04791
POPTR_0005s26430_1	468.718	255.58	835.312	513.526	211.052	123.215	61.641	91.222	40.568	60.412	41.665	46.09	401.234	56.933	116.665	8.55219	7.04747
POPTR_0014s10450_1	3023.98	3146.28	2277.5	3518.48	1930.65	2181.96	305.299	454.86	356.268	335.202	451.383	384.447	2679.81	381.243	283.575	27.4666	7.02914
POPTR_0001s38580_1	446.144	185.703	318.623	285.057	219.915	322.098	36.733	46.286	31.525	41.582	32.91	64.904	296.257	42.3233	40.8949	5.52306	6.99984
POPTR_0008s15160_1	822.633	1040.38	220.102	1293.81	1286.74	277.393	86.496	233.191	58.005	144.028	53.661	131.058	823.51	117.74	214.023	30.2311	6.99432
POPTR_0002s15150_1	2191.24	1475.02	482.955	1988.35	2170.38	181.983	73.193	68.834	342.169	237.294	368.955	135.734	1414.99	204.363	394.691	59.1436	6.92389
POPTR_0002s02190_1	586.357	284.39	401.39	409.342	296.387	717.602	51.197	50.406	48.036	77.45	50.406	112.569	449.245	65.0107	76.2208	11.5275	6.91032
POPTR_0009s00920_1	952.74	851.729	2332.88	1187.53	1309.52	811.026	240.511	219.558	90.766	129.519	85.706	312.854	1240.9	179.819	254.501	41.1236	6.90085
POPTR_0014s02770_1	660.224	253.983	131.743	837.937	157.473	96.264	47.858	64.081	50.547	47.91	51.776	47.858	356.271	51.6717	140.341	2.81784	6.89489
POPTR_0005s09930_1	2402.22	2453.14	1702.05	2202.56	2023.03	1753.44	229.82	446.383	176.857	250.171	247.289	471.478	2089.41	303.666	142.868	55.1735	6.88061
POPTR_0006s08740_1	3066.66	1531.31	423.169	1780.31	779.001	1357.04	220.877	201.684	122.157	209.396	233.305	322.516	1489.58	218.323	411.493	28.7692	6.82285
POPTR_0004s22600_1	5264.84	2341.66	3241.93	2444.24	3071.2	1027.53	1398.49	101.31	203.322	219.591	384.411	254.683	2898.57	426.969	624.957	216.743	6.78871
POPTR_0006s11810_1	5499.62	2729.7	2137.53	2759.24	2988.85	878.837	244.12	264.414	433.043	438.956	467.883	661.821	2832.3	418.373	676.866	68.2421	6.76979
POPTR_0010s21230_1	1867.92	2743.99	2525.03	2620.98	1871.6	1205.17	123.691	322.061	444.883	178.824	147.683	682.276	2139.12	316.57	265.659	96.9401	6.75717
POPTR_0001s18500_1	1791.67	1488.31	893.622	1811.55	1317.45	2096.2	168.292	308.538	152.828	223.923	140.322	401.458	1566.47	232.56	191.022	46.2036	6.73575
POPTR_0012s09880_1	1691.35	354.268	363.312	473.172	813.116	133.24	93.59	95.024	91.107	101.895	94.978	95.786	638.077	95.3967	251.247	1.60449	6.68867
POPTR_0001s46580_1	900.086	614.329	124.804	763.695	388.039	100.477	52.308	80.426	54.953	55.307	53.32	138.184	481.905	72.4163	148.813	15.174	6.65465
POPTR_0012s06920_1	1265.67	457.996	1230.67	873.302	676.383	719.455	164.652	160.329	130.913	117.431	104.11	108.476	870.579	130.985	143.742	11.6742	6.64639
POPTR_0014s18020_1	1053.46	556.114	674.055	891.122	386.448	246.43	67.055	108.274	104.395	52.124	61.653	179.865	634.604	95.561	135.826	21.1622	6.64083
POPTR_0005s25170_1	3640.17	1459.57	900.642	2164.73	1504.04	252.555	393.824	176.965	265.258	166.861	329.455	164.056	1653.62	249.403	521.444	43.2951	6.6303
POPTR_0013s07840_1	20869.8	11731.6	9191.93	10171.5	15629.9	9580.09	522.21	3045.12	484.24	533.041	514.056	6622.31	12862.5	1953.5	2044.93	1118.69	6.58434
POPTR_0008s11350_1	8950.73	6743.87	4855.01	8816.5	9580.08	3545.05	1059.37	1182.85	1043.45	822.276	1227.75	1126.31	7081.87	1077	1101.36	64.0882	6.57554
POPTR_1033s00200_1	366.416	300.6	565.598	187.844	311.099	109.312	54.393	44.803	40.006	46.281	43.385	51.093	306.811	46.6602	70.3532	2.34984	6.57545
POPTR_0011s16230_1	777.09	233.162	802.803	340.82	285.756	313.462	50.208	55.595	38.433	40.039	35.454	199.039	458.849	69.7947	115.853	28.522	6.57427
POPTR_0002s17860_1	1510.47	713.455	1043.86	1780.82	647.684	1092.27	128.581	135.281	103.689	221.127	213.584	234.304	1131.43	172.761	198.322	25.2356	6.54908
POPTR_0019s12370_1	9291.64	9565.2	7952.6	9712.95	10073.9	6261.45	584.33	1795.79	438.808	1620.59	1900.11	1736.6	8809.62	1346.04	646.383	292.606	6.54485
POPTR_0006s15440_1	1878.5	2207.42	2290.1	2272.18	2014.6	3190.22	316.818	457.318	342.311	427.102	259.147	324.087	2308.84	354.464	205.97	33.1229	6.5136
POPTR_0009s14970_1	3787.62	3271.24	1878.81	4027.31	3801.81	2532.71	269.826	1140.78	131.229	446.873	126.625	848.955	3216.58	494.048	378.743	185.835	6.51067
POPTR_0001s24120_1	1887.55	1082.1	2570.99	1797.17	935.217	2462.21	151.783	172.152	277.393	219.984	423.694	412.031	1789.2	276.173	303.523	52.7908	6.47857
POPTR_0006s22710_1	3984.92	2295.49	2724.45	2073.98	2359.38	2728.53	316.076	500.405	281.386	144.028	200.577	1053.13	2694.46	415.933	304.88	149.871	6.47811
POPTR_0011s04090_1	1111.34	1149.39	1238.42	774.974	1324.03	1106.99	188.115	326.955	125.282	164.253	115.747	115.459	1117.52	172.635	83.849	36.2614	6.47333
POPTR_0016s12150_1	12492.6	7879.77	3335.03	8862.43	9153.38	3560.53	994.122	782.438	1030.6	1461.19	1025.06	1707.55	7547.28	1166.83	1581.3	154.307	6.46822
POPTR_0006s21320_1	8829.81	7760.4	10766.9	8821.2	6907.25	10430.2	1526.93	1261.74	1440.7	1385.17	1137.26	1529.59	8919.31	1380.23	666.504	69.4512	6.46218
POPTR_0001s22170_1	8428.56	6678.45	5848.95	8124.24	5201.24	3311.18	446.383	1285.77	1052.95	478.664	1156.67	1403.37	6265.44	970.635	856.468	183.829	6.45499
POPTR_0007s15050_1	7497.74	4872.49	3963.45	4605.6	4239.24	2341.42	423.132	1002.24	508.598	470.97	644.441	1229.56	4586.66	713.157	751.176	146.912	6.43148
POPTR_0014s09010_1	7785.3	6603.06	2462.99	7641.8	6178.56	3991.41	710.99	1669.17	395.246	868.863	322.219	1424.86	5777.19	898.557	949.218	244.326	6.4294
POPTR_0007s02920_1	2863.17	2307.06	973.955	2561.08	2698.2	645.502	272.253	390.383	171.906	433.026	206.805	399.705	2008.16	312.346	425.614	49.297	6.42928
POPTR_0019s09740_1	1419.57	1203.06	1467.95	980.883	1435.39	1843.2	152.153	228.369	204.844	187.392	358.775	167.772	1391.68	216.551	129.106	33.3953	6.42656
POPTR_0006s05450_1	3387.31	1430.25	704.292	1731.82	1333.62	137.553	40.006	63.978	303.81	65.677	352.392	532.212	1454.14	226.346	494.976	89.9651	6.42442
POPTR_0013s08130_1	1417.52	816.74	1343.22	996.098	1100.03	1141.6	105.082	187.869	147.157	192.548	217.321	214.728	1135.87	177.451	98.9979	19.4634	6.40102
POPTR_0019s12310_1	2930.66	3022.99	3302.2	2153.79	2758.94	3187.88	258.085	741.745	316.808	239.508	499.455	660.955	2892.74	452.759	182.989	96.1032	6.38914
POPTR_0001s16640_1	9241.38	5091.68	4272.74	7347.31	6963.31	1437.25	393.669	2347.99	1270.95	507.883	505.883	388.74	5725.61	902.521	1223.52	349.92	6.34402
POPTR_0011s03490_1	3519.74	2374.37	1830.81	2070.45	3617.57	1652.58	304.983	575.101	170.178	513.524	117.89	704.393	2510.92	397.678	382.327	105.376	6.31395
POPTR_0005s08310_1	1246.1	1809.81	1778.24	1733.81	912.49	438.349	211.027	317.946	208.683	196.337	134.659	186.211	1319.8	209.144	250.597	26.8921	6.31049
POPTR_0003s13190_1	1455.14	1442.97	299.227	1438.81	1128.1	714.307	68.809	379.74	66.562	154.417	54.927	305.77	1079.76	171.704	214.185	62.2352	6.28849
POPTR_0009s06770_1	4248.95	3823.14	2730.46	4746.72	2874.91	1991.2	244.21	739.448	339.526	538.145	715.381	672.867	3402.57	541.596	465.708	92.9218	6.28248
POPTR_0012s05050_1	5360.65	3312	2991.17	3655.03	2981.94	1788.1	554.812	547.791	618.692	288.51	583.812	628.312	3348.15	536.988	523.103	56.3503	6.23505
POPTR_0004s05360_1	2246.6	1378.1	1831.78	2041.69	756.814	725.169	294.784	151.776	261.824	259.191	338.857	135.237	1496.69	240.278	291.78	35.9871	6.22899
POPTR_0005s23720_1	1222.03	2508.85	1878.81	2592.67	2297.1	665.722	173.898	413.883	447.24	334.669	214.581	217.641	1860.86	300.319	345.4	51.3153	6.19629
POPTR_0393s00210_1	3203.25	275.249	293.418	735.279	682.37	309.545	130.712	129.933	140.577	135.766	116.524	235.606	916.519	148.186	509.303	19.4889	6.18491
POPTR_0007s13000_1	9665.95	12232.8	15120.9	9947.45	13891.9	14092.1	4461.9	1745.75	1732.93	1364.52	954.077	1865.85	12491.8	2020.84	1019.01	555.342	6.18152
POPTR_0004s06640_1	2756.03	718.297	948.455	1198.81	1450.03	485.736	63.952	91.222	93.113	99.276	239.506	643.894	1259.56	205.16	361.549	100.071	6.13938
POPTR_0010s14710_1	4961.99	4463.45	1414.38	4574.74	4149.31	2575.69	396.228	1465.14	100.906	532.529	126.125	985.844	3689.93	601.129	620.646	238.081	6.13833
POPTR_0011s16340_1	1009.71	1301.85	79.925	1166.38	1232.99	191.498	59.798	247.063	57.927	106.975	37.088	303.219	830.391	135.345	245.013	50.1289	6.13537
POPTR_0015s09430_1	1906.53	1996.67	661.74	1882.45	1579.81	931.883	181.346	419.24	75.43	269.254	91.819	423.526	1493.18	243.436	252.17	69.0145	6.13378
POPTR_0003s07340_1	4251.95	2562.45	2375.74	3206.17	1835.65	888.59	148.875	690.367	510.463	168.676	308.825	648.245	2520.09	412.575	514.702	106.222	6.1082
POPTR_0009s11770_2	4444.2	1372.78	2459.75	2003.99	2951.91	3885.62	196.336	164.96	158.073	143.688	166.498	1988.92	2853.04	469.746	516.702	332.923	6.07359
POPTR_0013s01540_1	13099.9	8815.17	8826.81	10098.1	11710.2	5843.24	742.169	704.473	1653.42	1514.35	2732.67	2277.52	9732.23	1604.1	1134.41	362.762	6.06709
POPTR_0009s11100_1	1977.25	1698.16	1222.71	2085.38	1618.1	925.383	293.351	456.922	153.38	159.792	364.673	149.702	1587.83	262.97	198.439	58.0928	6.03807
POPTR_0004s12200_1	931.961	134.988	805.026	123.499	287.389	244.445	62.355	69.217	60.145	71.903	68.434	87.784	421.218	69.973	158.479	4.37502	6.01972
POPTR_0016s01210_1	1025.63	382.817	133.41	1440.13	826.598	323.709	43.193	164.886	63.605	119.419	57.202	238.934	688.716	114.54	222.02	34.0616	6.01289
POPTR_0009s03940_1	4390.03	2853.74	1944.17	3219.81	2540.24	4471.24	387.155	719.955	415.24	502.848	348.282	881.919	3236.54	542.567	454.176	95.1453	5.96524
POPTR_0019s11810_1	17664.5	13922.4	12688	12800.8	16327.7	10802.2	1349.71	4053.88	1312.48	1218.28	2791.53	3410.81	14034.3	2356.12	1135.44	550.675	5.95653
POPTR_0018s10410_1	1062.2	927.888	1186.11	681.098	1099.63	711.383	146.188	201.819	169.89	142.057	135.607	159.402	944.719	159.16	93.8715	10.8637	5.93564
POPTR_0001s27110_1	1907.53	1248.48	1271.29	1318.43	1257.14	1641.15	203.144	270.754	192.935	250.772	289.121	251.705	1440.67	243.072	122.049	16.8862	5.92693
POPTR_0002s25950_1	1488.07	1767.34	1761.18	1272.74	1523.04	1503.88	239.72	395.354	307.385	159.792	252.765	217.178	1552.71	262.032	83.7503	36.2658	5.92564
POPTR_0016s05270_1	5807.28	4679.07	5640.93	5854.23	5839.56	2738.17	556.225	613.902	885.57	1033.55	1198.3	880.698	5093.21	861.373	553.672	109.266	5.91289
POPTR_0014s05720_1	802.455	187.849	1469.35	232.471	107.423	986.883	103.354	115.558	103.142	113.566	104.273	102.545	631.071	107.073	243.985	2.6213	5.89384
POPTR_0007s01350_1	3488.49	1143.04	627.744	2926.12	1200.29	1748.49	239.942	453.133	221.533	240.222	237.641	498.012	1855.7	315.081	500.745	56.0429	5.88959
POPTR_0017s12460_1	2682.75	2519.12	2266.95	2712.38	2428.6	1968.91	421.598	353.96	537.394	331.169	554.22	285.461	2429.79	413.967	125.02	49.7729	5.86952
POPTR_0005s08940_1	3321.45	2088.47	2046.7	3493.6	1812.45	654.665	208.722	419.2	282.748	510.826	470.361	395.015	2236.23	381.145	468.93	51.3143	5.86712
POPTR_0019s03230_1	3962.64	3627.24	2977.6	4236.11	2478.26	2645.24	455.791	563.098	800.143	453.812	763.858	370.598	3321.18	567.883	324.203	79.2141	5.84835
POPTR_0016s05860_1	3557.44	3205.88	2484.95	2575.2	3014.49	5064.79	225.752	1043.95	386.383	381.669	817.432	557.173	3317.13	568.727	422.327	137.652	5.83254
POPTR_0005s16590_1	956.669	1131.17	1584.47	912.455	609.287	756.383	160.681	148.309	107.719	157.685	157.331	290.102	991.739	170.304	152.308	27.6929	5.82333
POPTR_0016s03750_1	1096.74	868.457	473.526	1199.16	1139.57	333.906	187.203	149.906	140.533	119.558	101.355	179.354	851.892	146.318	164.322	14.8957	5.82219
POPTR_0001s00410_1	3254.63	2656.43	3145.55	2059.85	3014.36	7325.91	166.416	613.805	554.862	476.184	1025.06	851.495	3576.12	614.637	844.042	133.895	5.81826
POPTR_0014s02060_1	2795.31	3014.85	4329.02	2158.38	3562.85	4461.38	359.072	908.745	409.598	589.383	532.149	696.226	3386.97	582.529	403.521	89.837	5.81425
POPTR_0005s04520_1	2981.45	2312.36	3626.81	1893.16	1456.71	1666.5	174.743	346.804	348.383	192.782	492.669	849.526	2322.83	400.818	374.154	111.325	5.79523
POPTR_0045s00270_1	1172.53	878.941	646.848	1007.36	911.045	773.49	249.916	144.931	95.72	135.476	114.368	189.831	898.368	155.04	81.5933	25.1951	5.79442
POPTR_1606s00200_1	1424.37	1328.63	4993.82	1487.24	1732.81	2994.91	379.999	495.144	276.332	438.385	417.994	403.044	2326.96	401.816	645.841	32.5778	5.79111
POPTR_0009s06740_1	6145.54	5805.39	3624.6	8225.01	4184.95	3564.53	571.49	1185.78	718.886	909.903	943.921	1119.68	5258.34	908.276	814.316	104.358	5.78936
POPTR_0001s23810_1	3213.46	2135.2	2409.75	2261.81	2263.59	3149.95	642.864	409.682	380.386	262.209	453.74	529.776	2572.29	446.443	214.844	58.3904	5.76175
POPTR_0001s13240_1	4798.38	1975.38	1333.6	2995.95	2214.39	783.593	270.131	666.924	346.419	334.969	456.629	390.362	2350.22	410.906	634.264	62.5461	5.7196
POPTR_0001s35960_1	2212.31	1403.76	1637.81	1183.3	1228.31	2881.03	89.574	357.094	364.254	258.515	444.24	332.677	1757.75	307.726	297.884	54.7369	5.71208
POPTR_0009s06780_1	8395.51	7988.71	5472.87	10229.9	6758.24	3928.68	835.498	1476.2	1135.7	1176.72	1451.21	1479.45	7128.99	1259.13	1001.62	115.594	5.66182
POPTR_0004s18730_1	1662.6	1444.74	1123.6	895.298	1250.03	1986.1	110.628	282.912	202.283	134.91	276.322	470.634	1393.73	246.281	175.255	58.419	5.65908
POPTR_0016s13720_1	2424.17	3465.7	3486.85	3901.03	2477.45	4442.87	379.637	1227.89	134.665	353.991	97.595	1375.82	3366.34	594.934	354.797	250.92	5.65835
POPTR_0018s10930_1	8460.2	6426.1	6121.94	6456.2	7315.88	2818.33	1463.61	584.562	729.919	622.383	294.012	2993.05	6266.44	1114.59	845.831	446.987	5.6222
POPTR_0005s26860_1	653.562	964.645	697.598	865.538	743.529	262.403	87.719	168.961	132.497	56.437	95.946	203.609	697.879	124.195	108.252	24.5757	5.61923
POPTR_0009s15860_1	1699.45	1450.6	1049.92	1825.34	1357.7	2378.45	167.482	368.575	240.56	266.175	227.896	467.277	1626.91	289.661	204.541	48.777	5.61661
POPTR_0011s16400_1	1828.79	1740.43	176.838	1613.36	1752.48	382.199	83.688	395.71	54.562	124.018	63.761	613.098	1249.02	222.473	338.514	102.944	5.61425
POPTR_0009s15840_1	2184.6	1810.44	1180.95	2051.24	1592.31	2329.66	241.078	427.789	259.162	340.581	212.878	509.523	1858.2	331.835	189.495	52.3548	5.59977
POPTR_0003s18270_1	2378.03	1822.96	1971.29	2024.62	1175.02	670.812	151.865	392.653	603.955	137.502	171.304	338.048	1673.79	299.221	281.746	81.8118	5.59382
POPTR_0001s11390_1	3296.03	975.669	622.669	1524.81	1440.55	361.179	153.204	165.052	263.921	320.563	234.202	333.277	1370.15	245.037	467.771	33.9384	5.59162
POPTR_0005s26900_1	1478.7	1408.25	1290.03	1086.85	1284.6	1480.16	138.481	300.579	276.938	156.784	330.531	236.869	1338.1	240.03	67.2821	34.9118	5.5747
POPTR_0010s09930_1	152.813	130.511	148.445	118.462	124.29	272.67	25.587	29.976	26.993	26.978	31.436	29.051	157.865	28.3368	25.8632	0.980115	5.57102
POPTR_0017s00620_1	19006.5	13625.5	14185.5	14874.1	19802.2	9391.31	1596.88	1909.92	1561.88	1964.24	1586.13	7699.03	15147.5	2719.68	1708.91	1093.73	5.56959
POPTR_0006s03460_1	879.812	674.253	384.244	611.499	403.812	542.24	65.895	141.764	66.348	73.558	85.021	195.101	582.643	104.615	82.5856	23.5625	5.56943
POPTR_0009s11770_1	4402.42	1407.67	2320.1	2201.99	2884.31	3929.88	261.066	186.086	161.983	162.89	183.16	2125.02	2857.73	513.368	504.302	353.471	5.56663
POPTR_0006s13190_1	12537.1	11671.6	12163.6	12206.4	10330.7	6727.17	2801.24	544.31	2444.93	1037.03	2143.1	2828.49	10939.4	1966.52	986.024	428.32	5.56284
POPTR_0003s15800_2	1581.1	222.761	719.455	232.585	333.149	277.393	93.6	112.08	68.348	108.296	116.369	106.602	561.073	100.882	238.354	7.91054	5.56165
POPTR_0008s12770_1	635.794	457.374	307.752	810.586	511.104	387.233	79.994	134.428	62.686	83.343	103.883	95.119	518.307	93.2422	81.1194	10.9913	5.55872
POPTR_0008s02780_1	2340.41	2359.22	2797.8	2219.76	1936.23	864.669	110.576	427.05	642.669	140.585	198.444	750.812	2086.35	378.356	295.161	121.912	5.51424
POPTR_0019s12360_1	627.812	342.526	395.812	302.814	263.258	194.285	48.356	64.968	62.744	57.608	70.63	82.635	354.418	64.4902	67.2948	5.20725	5.49569
POPTR_0019s10980_1	4171.86	4930.24	3939.41	5246.08	4185.57	2477.56	414.14	889.94	821.098	657.805	775.802	1009.67	4158.45	761.409	431.41	92.3586	5.46152
POPTR_0003s07220_1	385.312	344.526	268.04	253.626	255.516	403.162	43.482	80.862	55.049	54.99	31.525	83.914	318.364	58.3037	30.3517	9.21546	5.46044
POPTR_0013s03770_1	1098.31	1577.81	1248.33	1011.17	942.753	528.526	100.104	227.907	281.806	188.75	171.043	204.807	1067.82	195.736	155.344	27.0772	5.45539
POPTR_0006s06970_1	722.026	561.383	666.455	803.266	847.848	606.955	200.95	101.347	113.944	103.315	124.441	128.082	701.322	128.68	49.7975	16.5516	5.45013
POPTR_0019s09740_2	1237.84	1143.4	1265.1	902.207	1333.45	1738.66	187.203	228.03	220.484	206.624	335.169	222.833	1270.11	233.391	122.642	23.2511	5.44199
POPTR_0013s04850_1	2143.8	2290.15	1444.58	2058.11	1167.19	576.526	263.072	377.168	309.839	295.196	279.256	267.41	1613.39	298.657	299.319	18.8892	5.40217
POPTR_0014s11500_1	9079.85	7395.94	6448.58	8420.49	6569.88	5618.08	1046.73	2056.88	880.44	995.453	876.929	2222.38	7255.47	1346.47	583.353	277.317	5.38852
POPTR_0019s02330_1	163.686	450.737	247.59	427.627	302.666	67.677	44.188	57.843	61.756	43.644	45.824	55.323	276.664	51.4297	66.649	3.50659	5.37946
POPTR_0005s14640_1	975.663	769.638	872.141	612.944	881.177	1110.85	105.174	191.219	135.408	182.12	196.337	161.836	870.402	162.016	76.276	15.9674	5.37233
POPTR_0006s20260_1	382.883	637.205	1846.91	365.169	358.598	672.633	110.433	120.753	129.491	118.622	150.557	164.547	710.566	132.4	256.799	9.33724	5.36679
POPTR_0011s09880_1	10855.5	9738.6	4085.17	11085.2	9254.26	8857.17	364.956	4120.81	230.703	1203.67	283.319	3881.63	8979.33	1680.85	1141.49	820.053	5.34214
POPTR_0019s11850_1	17981.3	12050.3	11952.9	11831.4	15255.2	11730.8	1182.2	3824.89	1305.6	1059.89	3376.17	4378.49	13467	2521.21	1158.72	671.897	5.34148
POPTR_0006s26840_1	386.419	243.023	212.38	367.722	366.291	33.865	66.626	55.861	66.686	41.417	32.256	38.795	268.283	50.2735	60.7173	6.64174	5.33648
POPTR_0004s22210_1	628.868	387.511	172.259	836.099	402.149	156.874	106.974	63.207	63.207	85.748	112.773	52.336	430.627	80.7075	117.995	11.2446	5.33565
POPTR_0002s16530_1	1699.45	1440.45	825.669	2102.38	283.39	477.562	160.947	193.714	203.322	153.707	192.743	383.983	1138.15	214.736	322.542	38.1147	5.30024
POPTR_0019s13300_1	1553.17	444.403	637.444	414.432	432.671	405.928	86.705	139.476	130.453	111.432	136.306	131.058	648.008	122.572	202.031	8.98673	5.28677
POPTR_0008s00710_1	851.74	430.85	565.822	648.812	596.255	753.764	99.736	170.638	73.455	109.517	45.188	230.165	641.207	121.45	66.0317	30.3128	5.27961
POPTR_0011s03100_1	3531.57	3728.42	2277.51	3701.22	2366.15	1354.04	258.024	475.667	402.567	832.229	809.455	436.349	2826.49	535.715	436.219	104.149	5.2761
POPTR_0009s09750_1	1314.1	1431.45	1716.53	2140.85	1035.65	757.955	185.941	183.988	226.607	191.027	336.526	470.822	1399.42	265.819	219.306	51.859	5.26458
POPTR_0016s13730_1	15613.1	13454.4	17372.1	16114.1	10842.3	13642.3	1590.75	5034.6	954.068	2189.6	682.348	6099.31	14506.4	2758.45	1044.99	1011.84	5.2589
POPTR_0004s16060_1	4723.95	2966.22	2473.67	3700.31	3838.56	1490.32	647.411	372.74	499.026	712.997	550.536	869.445	3198.84	608.692	509.34	77.8339	5.25526
POPTR_0010s14250_1	18319.6	11834.8	11489.8	11909.9	7370.7	8579.78	1757.74	3374.56	1103.82	2231.25	1312.53	3445.89	11584.1	2204.3	1700.86	452.438	5.25523
POPTR_0011s03300_1	3661.71	3444.99	3664.92	3345.74	2553.06	1206.41	328.327	1027.4	611.598	371.669	387.312	677.883	2979.47	567.365	429.498	118.938	5.25142
POPTR_0001s46700_1	1812.5	1379.58	1032.36	1627.57	702.098	709.028	89.273	286.673	222.596	118.419	288.212	378.383	1210.52	230.593	210.391	49.366	5.2496
POPTR_0002s08070_1	2721.34	3222.88	3512.36	3075.17	3046.35	3051.08	197.649	769.29	599.37	685.169	820.543	478.76	3104.86	591.797	115.633	102.124	5.2465
POPTR_0013s05970_1	339.196	434.706	367.624	345.612	316.31	151.754	34.551	68.606	87.462	56.588	63.733	62.637	325.867	62.2628	42.2203	7.68813	5.23373
POPTR_0016s14270_1	4205.99	4925.13	7104.51	4570.74	4597.6	4901.6	748.521	1188.92	820.576	761.991	873.062	1404.2	5050.93	966.212	464.987	120.07	5.22756
POPTR_0002s01960_1	813.808	209.387	2698.93	323.28	261.775	1753.86	150.87	204.801	191.527	201.378	209.679	202.332	1010.17	193.431	452.403	9.69685	5.2224
POPTR_0010s09940_1	1593.17	2103.6	1168.67	2853.31	1511.17	869.883	557.919	418.419	252.341	295.673	207.053	203.18	1683.3	322.431	316.848	62.5555	5.22065
POPTR_0001s22060_1	6117.99	1465.81	3149.67	1850.81	4312.74	2033.17	223.19	420.419	156.587	149.175	154.346	2529.82	3155.03	605.59	798.31	424.109	5.20985
POPTR_0004s14670_1	358.526	315.956	135.476	542.04	282.149	69.801	65.895	35.746	50.142	77.812	61.761	36.487	283.991	54.6405	75.1276	7.53942	5.19745
POPTR_0012s05790_1	2312.03	2202.56	1968.1	2025.2	1215.99	928.169	68.995	483.133	618.024	199.741	215.95	471.036	1775.34	342.813	253.038	94.533	5.17874
POPTR_0004s03810_1	3648.03	4740	3923.55	4741.38	3262.03	5172.99	451.134	1326.03	600.883	903.189	832.383	809.474	4247.99	820.515	333.376	133.764	5.17723
POPTR_0010s00350_1	9568.38	10286.7	14932.7	8826.05	10021.5	9068.31	1563.94	2284.98	1750.17	1769	1717.67	3040.74	10450.6	2021.08	1012.48	248.783	5.17079
POPTR_0958s00200_1	4672.28	2195.31	4125.2	2731.09	2213.57	5757.13	532.669	809.455	402.305	625.883	467.883	1363.04	3615.77	700.205	655.063	158.441	5.16387
POPTR_0011s16290_1	899.348	1221.24	111.607	1169.74	1153.53	275.323	75.646	278.893	55.253	90.54	60.172	376.709	805.131	156.202	218.908	61.2828	5.15441
POPTR_0002s12610_1	3505.95	2154.45	3314.53	1798.6	2375.95	3338.79	512.205	691.74	256.908	439.598	239.68	1063.21	2748.05	533.89	324.75	138.237	5.14721
POPTR_0009s05860_1	1251.42	366.516	1070.05	793.757	302.314	822.318	92.832	188.019	95.481	110.698	131.455	277.25	767.729	149.289	168.118	32.1024	5.14256
POPTR_0001s25580_1	1637.1	812.565	837.35	993.087	766.13	843.031	151.326	189.536	159.284	207.581	139.508	298.672	981.543	190.985	147.623	26.1547	5.13939
POPTR_0022s00320_1	7985.06	5751.17	3997.98	6533.09	5508.8	6939.4	737.1	1916.74	366.634	1152.26	440.526	2532.63	6119.25	1190.98	611.002	388.689	5.13799
POPTR_0306s00200_1	4379.95	3410.59	2553.71	4021.95	2116.01	1555.6	334.178	531.532	442.383	815.455	877.312	517.312	3006.3	586.362	497.35	95.7573	5.12704
POPTR_0004s21320_1	4104.96	4793.81	3310.67	6257.14	5265.6	4621.83	1642.17	813.883	804.312	1105.38	467.96	696.776	4725.67	921.747	448.993	182.723	5.12686
POPTR_0007s11710_1	2091.99	682.61	564.705	3731.53	461.855	278.821	244.21	279.892	293.602	220.484	249.166	239.914	1301.92	254.545	606.85	12.1291	5.11469
POPTR_0008s18250_1	1957.05	785.494	2826.22	847.56	856.218	794.669	188.949	292.53	266.513	329.664	240.216	260.341	1344.53	263.035	383.19	21.2962	5.11161
POPTR_0229s00260_1	368.348	382.056	597.74	295.169	210.432	124.426	62.201	60.041	71.17	61.671	70.336	61.912	329.695	64.5552	73.1122	2.17622	5.10718
POPTR_0011s00530_1	1875.38	233.162	214.226	551.669	404.99	123.618	84.968	192.793	117.232	84.988	96.916	90.236	567.175	111.189	294.675	18.6682	5.101
POPTR_0045s00260_1	413.812	252.269	276.18	326.812	432.955	90.907	48.421	71.822	104.94	42.907	45.188	39.116	298.822	58.7323	55.8234	11.3693	5.08787
POPTR_0015s13050_1	9820.82	8547.41	5877.5	7261.63	7862.45	5402.03	949.955	2316.17	1577.24	1045.78	1297.53	1625.24	7461.97	1468.65	740.183	221.969	5.08084
POPTR_0004s05970_1	674.098	512.69	313.713	635.579	452.307	125.695	90.419	126.492	103.483	57.494	50.644	106.226	452.347	89.1263	92.1541	13.2331	5.07535
POPTR_0008s08790_1	4228.53	2504.47	2595.89	1735.72	2432.4	2831.56	327.276	470.24	485.959	482.883	718.305	734.462	2721.43	536.521	368.861	70.9468	5.07236
POPTR_0003s19260_1	1898.04	1244.22	783.645	2404.25	2188.38	249.109	166.222	168.252	369.466	400.312	400.312	232.592	1461.27	289.526	378.644	50.6321	5.04713
POPTR_0001s22920_2	10867.5	9975.19	7638.32	8095.77	8446.7	3011.74	1032.91	1764.78	1239.06	1697.64	1411.62	2372.26	8005.86	1586.38	1222.22	211.595	5.04663
POPTR_0001s22910_1	10145.5	9577.91	7093.16	7716.39	8306.8	3158.24	1052.98	1739.3	1164.52	1632.67	1355.6	2192.17	7666.33	1522.87	1111.12	188.048	5.03412
POPTR_0001s09810_1	1277.05	1278.09	312.813	1343.94	1115.97	683.026	105.832	362.995	94.39	218.455	124.294	290.922	1001.81	199.481	185.312	49.3662	5.0221
POPTR_0015s14690_1	810.222	959.008	4834.38	646.276	1636.96	1592.67	431.664	489.026	82.919	701.715	91.157	293.41	1746.59	348.315	700.798	107.929	5.01438
POPTR_0003s16550_1	1588.99	1395.92	1763.71	1060.01	888.526	1445.13	275.748	344.737	238.867	352.312	182.97	233.219	1357.05	271.309	146.449	29.853	5.00186
POPTR_0005s28030_1	3058.74	1265.81	1361.95	1603.03	1496.1	890.208	357.244	304.457	302.957	242.786	437.598	290.888	1612.64	322.655	335.257	30.0104	4.99803
POPTR_0011s10950_1	13186.5	9247.45	8804.2	5814.06	14192.5	9532.6	444.24	1428.81	1082.74	1560.67	917.098	6737.42	10129.5	2028.5	1376.47	1046.75	4.99362
POPTR_0019s11860_1	13688.4	12179.6	9422.14	9638.24	10709.5	8677.16	1164.62	3480.74	1297.44	1196.64	2525.83	3218.12	10719.2	2147.23	847.813	475.801	4.99209
POPTR_1040s00200_1	4174.47	2005.22	3231.99	2365.05	2305.17	3272.53	485.812	488.875	449.455	479.59	386.455	1191.17	2892.4	580.226	364.063	134.95	4.98496
POPTR_0010s17440_1	7534.45	7238.23	8421.16	5909.69	7146.2	5399.45	424.519	1234.08	1036.63	1956.2	1568.67	2138.1	6941.53	1393.03	494.508	282.379	4.98303
POPTR_0010s22470_1	2244.34	1566.09	1078.37	1532.51	1304.53	939.844	177.744	314.456	353.955	269.968	339.962	285.193	1444.28	290.213	206.939	28.4324	4.97662
POPTR_0001s36860_1	787.96	773.74	454.598	1075.74	773.455	385.251	155.602	181.848	93.146	166.928	149.224	107.479	708.457	142.371	112.891	15.523	4.97613
POPTR_0008s07380_1	4583.24	1946.23	5551.76	1705.79	2055.95	4909.49	328.454	596.874	524.74	690.455	564.102	1467.48	3458.74	695.351	776.615	177.409	4.9741
POPTR_0001s41170_1	453.098	623.74	865.848	753.692	487.812	1034.31	155.727	146.989	111.727	146.75	94.319	192.6	703.084	141.352	100.776	15.4708	4.97399
POPTR_1996s00200_1	379.383	676.31	375.033	565.762	492.866	77.927	70.86	104.517	75.739	70.44	85.706	108.995	427.88	86.0428	92.2093	7.61143	4.97287
POPTR_0011s00480_1	5992.57	3781.6	4135.2	2723.41	3452.85	4111.74	421.598	831.24	419.49	258.406	1038.42	1904.17	4032.89	812.22	488.727	272.574	4.96527
POPTR_0001s32870_1	3791.18	4169.03	2156.8	4683.03	5141.38	1095.31	690.238	661.598	665.448	890.669	679.669	651.669	3506.12	706.548	698.93	40.7973	4.96232
POPTR_0004s04090_1	839.133	1065.6	857.669	1121.17	713.526	1134.7	85.016	333.175	143.31	186.953	215.115	192.055	955.299	192.604	78.3182	37.0428	4.95991
POPTR_0016s13680_1	767.098	1100.38	1245.53	1238.97	739.242	388.306	105.782	140.107	244.254	186.114	225.752	203.941	913.255	184.325	152.148	23.5116	4.95459
POPTR_0009s11760_1	4558.48	1754.6	2650.84	2476.38	3246.4	4461.8	248.233	321.594	344.747	319.736	256.758	2384.66	3191.42	645.955	504.131	381.32	4.94062
POPTR_0010s13580_1	6069.63	8518.7	6291.95	7955.6	8498.38	1846.98	759.15	3062.66	1550.02	920.883	500.883	1144.49	6530.21	1323.01	1132.45	413.054	4.93586
POPTR_0006s26630_1	1796.24	280.606	893.893	368.956	231.007	420.383	70.492	200.522	51.58	199.234	127.854	159.158	665.181	134.807	269.495	28.4069	4.93433
POPTR_0007s11720_1	2098.17	538.22	319.64	3120.38	280.056	214.295	190.113	228.03	285.675	204.773	223.062	205.272	1095.13	222.821	546.241	15.0749	4.91483
POPTR_0019s10400_1	1395.55	846.99	2457.42	1075.74	1975.86	2043.72	284.736	483.901	242.189	379.616	252.863	353.92	1632.55	332.871	279.331	41.1727	4.90444
POPTR_0004s07660_1	250.047	597.861	632.178	444.284	473.609	568.067	39.553	159.614	82.126	69.456	134.305	119.739	494.341	100.799	62.5351	20.0227	4.90423
POPTR_0006s13940_1	4726.45	3330.08	2176.95	2946.7	3546.38	2669.58	566.973	785.169	502.526	786.455	575.908	739.166	3232.69	659.366	392.565	56.0166	4.90273
POPTR_0008s06210_1	11677.6	8193.17	12265.8	8673.63	9815.39	9385.6	1537.59	959.575	2142.91	906.663	1697.6	4996.44	10001.9	2040.13	731.675	680.369	4.90257
POPTR_0004s17590_7	2513.3	3340.34	4485.06	3149.1	3011.65	3364.1	369.883	595.026	275.287	1037.03	309.313	1467.4	3310.59	675.656	292.182	214.658	4.89982
POPTR_0001s46600_1	1014.6	716.686	349.258	819.089	337.609	233.73	84.189	119.194	100.059	93.782	120.629	190.885	578.495	118.123	140.941	17.1721	4.8974
POPTR_0001s26210_1	20248.5	19577.6	16720.7	16005.3	15272.1	10435.2	2054.01	4396.31	2612.49	2559.71	2878.63	5578.63	16376.6	3346.63	1574.98	604.376	4.89345
POPTR_0002s22020_1	7532.67	3393.69	4014.73	5038.68	3823.03	5799.38	599.74	1817.95	460.571	896.598	433.611	1873.45	4933.7	1013.65	691.803	297.559	4.86723
POPTR_1540s00210_1	2355.38	1793.43	1327.63	2160.05	2110.34	1131.59	267.348	504.812	373.351	363.958	364.173	363.383	1813.07	372.838	219.391	33.9346	4.8629
POPTR_1310s00200_1	3062.24	3899.85	4017.81	4824.78	4533.67	1365.67	644.383	817.633	928.098	874.955	598.435	604.669	3617.34	744.695	562.704	65.4174	4.85747
POPTR_0011s02950_1	1759.41	941.644	1809.94	1422.75	845.999	1554.88	348.298	379.542	184.766	156.133	252.872	397.455	1389.1	286.511	183.087	46.1576	4.84834
POPTR_0004s11910_1	3213.14	1345.57	1473.11	1404.35	2049.38	474.21	270.233	286.14	288.383	260.76	370.128	582.823	1659.96	343.078	408.368	55.3265	4.83844
POPTR_0008s23030_1	1522.5	1964.38	2026.24	1526.74	1121.68	481.762	208.825	405.945	174.315	95.441	277.882	624.545	1440.55	297.825	257.101	85.5497	4.8369
POPTR_0007s10960_1	1216.2	83.32	149.212	77.513	80.325	104.379	56.078	62.738	64.628	61.057	51.998	58.155	285.159	59.109	204.335	2.0793	4.82429
POPTR_0019s11820_1	14650.1	13218.5	10139.7	10765.6	13769.2	10380	1297.1	3896.38	1560.59	1199.73	3118.53	4071.49	12153.9	2523.97	874.177	593.928	4.81537
POPTR_0011s10940_1	3187.13	3221.6	2621.6	2194.88	4340.53	4091.92	208.825	434.098	281.32	391.312	258.406	2510.2	3276.28	680.694	369.153	402.599	4.81314
POPTR_0009s09000_1	1801.67	518.356	773.99	851.883	496.611	1292.81	127.625	230.455	190.244	218.174	86.783	338.432	955.887	198.619	225.844	39.274	4.81267
POPTR_0006s13320_1	5422.95	4086.98	3719.95	4730.74	4102.64	4492.13	639.312	1810.82	291.031	969.812	361.746	1447.66	4425.9	920.062	269.01	272.8	4.81044
POPTR_0019s11830_1	7623.05	6149.95	5490.61	6356.65	7373.4	6083.59	674.318	1951.08	810.24	879.74	1771.71	2055.24	6512.88	1357.06	366.52	283.213	4.79927
POPTR_1795s00200_1	682.383	502.433	336.004	452.132	449.931	570.205	77.278	106.029	133.939	91.968	115.395	99.343	498.848	103.992	52.8709	8.7426	4.79698
POPTR_0002s08270_1	976.83	316.112	289.453	435.594	485.49	176.837	119.428	112.851	74.58	78.619	100.853	76.375	446.719	93.7843	126.059	8.88365	4.76326
POPTR_0004s04940_1	486.694	522.228	497.211	411.358	580.545	193.89	73.643	169.486	75.95	61.945	67.304	116.943	448.654	94.2118	60.9619	18.6598	4.76219
POPTR_0016s05290_1	3055.7	1993.46	1055.51	2704.6	1810.15	260.832	149.434	173.769	408.99	146.341	562.383	845.883	1813.38	381.133	462.811	126.717	4.75786
POPTR_0018s00310_2	610.176	598.481	486.911	424.832	349.954	147.413	34.84	98.62	98.304	41.846	81.87	196.628	436.295	92.018	77.4958	26.0122	4.7414
POPTR_0015s11190_1	532.098	958.957	1712.1	1137.71	717.701	1052.99	147.821	182.976	256.052	234.086	175.566	293.487	1018.59	214.998	181.889	24.7413	4.73768
POPTR_0008s15120_1	1360.42	1613.41	898.06	1818.53	1139.49	470.276	369.529	290.866	239.645	283.033	148.379	210.136	1216.7	256.931	219.534	33.9313	4.7355
POPTR_0016s09010_1	4214.7	3011.6	4948.24	3302.49	2367.53	4785.18	841.528	1153.71	400.883	764.812	513.298	1114.23	3771.62	798.078	463.779	136.863	4.72588
POPTR_0014s09130_1	1144.71	1426.95	181.016	1064.45	1321.52	586.291	96.567	342.187	121.848	173.077	96.567	382.32	954.158	202.094	213.545	57.1527	4.72135
POPTR_0010s19790_1	832.078	295.303	167.621	856.29	497.969	85.757	85.016	108.555	91.4	106.362	115.817	74.395	455.836	96.9242	148.256	7.1026	4.70302
POPTR_0013s10090_1	14991.7	13378.5	13013.8	14707.3	18640.6	2175.74	4753.92	981.955	2113.7	2148.03	2073.81	4285.46	12818	2726.14	2496.46	654.839	4.70186
POPTR_0007s14730_1	270.754	163.935	286.009	217.045	128.6	111.481	45.636	49.609	39.454	40.717	34.34	40.848	196.304	41.7673	32.7698	2.35732	4.69994
POPTR_0012s13140_1	3453.32	3039.56	3420.81	2468.6	2864.78	2136.88	166.222	605.634	737.221	435.005	770.536	996.132	2897.32	618.458	233.798	129.338	4.68475
POPTR_0012s14150_1	1596.72	1305.67	2143.99	1328.17	1231.38	2433.2	248.126	335.127	446.269	375.023	315.67	425.026	1673.19	357.54	224.002	32.8388	4.67972
POPTR_0017s09640_1	998.312	918.838	706.153	882.059	424.381	629.979	60.212	247.919	137.372	66.63	168.252	294.816	759.954	162.534	95.7843	42.484	4.67567
POPTR_0015s07110_1	12510.7	8646.06	7091.74	10216.8	7776.88	10985.5	1216.85	2997.85	812.955	2220.28	1062.34	3936.74	9537.94	2041.17	922.474	554.496	4.67279
POPTR_0008s08630_1	5635.74	3314.81	4689.85	5094.7	3167.74	1925.67	317.074	354.072	596.067	1384.05	1383.85	1073.88	3971.42	851.498	626.418	220.431	4.66404
POPTR_0015s05990_1	14563.7	13064.7	10099.8	12502	9691.81	7254.4	1100.95	3749	1664.03	1526.61	1806.45	4560.46	11196.1	2401.25	1192.3	627.109	4.66261
POPTR_0005s10120_1	702.537	489.499	154.648	843.752	647.233	216.784	111.297	141.207	96.108	96.623	73.12	137.231	509.075	109.264	123.282	11.7404	4.65912
POPTR_0008s09380_1	6904.98	4685.22	4576.59	4448.68	3081.68	3719.06	430.669	646.18	887.812	956.496	1476.39	1491.85	4569.37	981.567	580.323	192.939	4.65518
POPTR_0003s13190_2	2751.05	2408.47	505.955	2712.65	1906.37	1033.09	297.153	615.598	241.225	461.952	279.63	535.882	1886.27	405.24	416.511	68.9625	4.65469
POPTR_0001s23660_1	750.197	671.409	425.24	551.669	401.31	453.812	83.465	129.152	90.744	66.838	154.818	175.2	542.273	116.703	63.6834	19.2819	4.64661
POPTR_0006s01910_1	623.495	519.989	337.897	393.341	276.904	251.32	56.735	93.823	101.36	84.178	102.848	78.476	400.491	86.2367	64.9632	7.73826	4.64409
POPTR_0002s10170_1	4479.17	2021.77	3309.45	2234.5	2432.41	3440.45	584.106	649.051	520.148	533.423	406.705	1173.03	2986.29	644.41	416.733	121.22	4.63415
POPTR_0011s09140_1	370.158	183.605	547.74	216.722	241.875	232.386	72.321	65.618	51.197	56.579	58.59	82.547	298.748	64.4753	61.5536	5.14878	4.63352
POPTR_0008s20260_1	1635.51	1504.07	773.004	1630.24	1342.3	1238.38	291.272	578.842	115.782	205.272	101.368	461.24	1353.92	292.296	145.484	86.2173	4.63201
POPTR_0015s07160_1	774.24	973.246	1020.33	990.036	751.206	534.169	102.294	233.496	197.474	167.896	213.584	175.479	840.538	181.704	84.5042	20.4771	4.62587
POPTR_0016s07980_1	847.394	682.896	532.966	754.495	410.751	425.455	79.957	96.483	163.784	152.489	136.586	160.873	608.993	131.695	80.5565	15.8165	4.62426
POPTR_0019s01460_1	4670.23	5697.95	4101.52	5057.37	5482.04	4253.29	2146.17	981.889	352.13	1600.11	528.99	726.478	4877.07	1055.96	290.222	308.011	4.61861
POPTR_0013s12490_1	1272.81	1243.58	2412.14	655.801	1557.5	1299.43	319.758	324.812	258.477	197.046	334.611	395.098	1406.88	304.967	257.18	30.6093	4.61321
POPTR_0017s04360_1	12487.5	7522.74	8109.18	9225.09	12318.5	5610.09	1144.02	2171.2	1836.63	2091.01	1123.45	3631.9	9212.17	1999.7	1223.48	411.262	4.60677
POPTR_0004s05280_1	3921.08	2372.09	1002.13	2331.09	2048.24	1752.46	331.037	419.695	403.305	449.441	519.386	795.102	2237.85	486.328	431.673	73.0049	4.60153
POPTR_0005s23580_1	1459.45	1181.12	616.474	1387.14	1385.86	271.874	204.143	453.133	205.243	117.096	140.063	250.772	1050.32	228.408	219.521	53.7855	4.59843
POPTR_0013s10070_1	15201.3	14052.7	13290.9	14933.9	17322.5	2091.63	4688.23	927.071	2192.8	2323.03	2167.2	4447.71	12815.5	2791.01	2426.93	656.792	4.5917
POPTR_0001s22920_1	12481.5	12694.8	9794.26	10717.2	11760.7	3968.15	1431.6	2637.38	1933.81	2580.53	1746.7	3045.8	10236.1	2229.3	1457.74	276.63	4.59162
POPTR_0001s29530_1	10560.9	10968.6	15446	9562.1	11310.5	15143.7	806.598	3977.32	1949.6	1051.17	2172.6	5951.48	12165.3	2651.46	1116.21	879.418	4.58815
POPTR_0279s00200_1	15678	11686.2	11568.4	13141.3	16277.9	1986.78	4442.16	873.598	2007.17	1793.02	2039.69	4194.49	11723.1	2558.35	2308.42	639.457	4.58228
POPTR_0008s23110_1	667.74	400.365	184.759	452.123	106.754	89.263	71.855	65.604	74.735	71.663	74.994	57.391	316.834	69.3737	102.329	3.03002	4.56706
POPTR_0001s24990_1	1439.42	2242.03	1197.38	2518.24	1917.94	2202.88	344.81	582.098	347.358	376.098	271.163	606.46	1919.65	421.331	227.575	61.9815	4.55615
POPTR_0019s01370_1	6650.21	6397.81	4917.24	5071.6	5999.96	5330.63	2434.82	1258.23	392.073	1890.17	737.667	834.74	5727.91	1257.95	323.677	345.501	4.55337
POPTR_0015s04510_1	617.172	661.383	1011.56	398.717	554.026	499.827	167.291	171.338	163.639	65.976	88.709	167.597	623.781	137.425	94.3852	21.0882	4.53906
POPTR_0003s14710_1	1075.39	596.372	383.235	649.099	662.993	313.875	104.873	136.729	131.968	134.84	179.091	123.747	613.494	135.208	120.025	10.9366	4.53741
POPTR_0006s03950_1	1105.27	901.169	672.883	925.592	991.951	368.034	204.143	211.576	196.121	185.536	134.659	162.293	827.482	182.388	119.04	12.9701	4.53693
POPTR_0014s15830_1	1382.13	892.356	1585.45	1765.2	633.824	588.271	217.779	300.032	196.788	337.095	221.489	242.444	1141.2	252.605	225.376	24.321	4.51775
POPTR_0004s18100_1	3353.08	959.383	998.312	2175.95	1476.2	314.527	336.598	369.884	183.421	345.67	284.818	533.383	1546.24	342.296	482.82	51.328	4.51728
POPTR_0008s08640_1	8573.53	5007.65	6807.06	7252.06	4704.66	3076.56	443.025	542.29	837.009	2096.17	2200.06	1724.99	5903.59	1307.26	894.325	354.806	4.51601
POPTR_0009s07320_1	1828.64	4041.62	2263.75	2569.87	4658.53	1587.11	754.383	326.862	1174.43	410.325	896.312	203.957	2824.92	627.712	556.674	167.861	4.50035
POPTR_0018s10490_1	13130.6	9581.31	12225.3	8561.49	8068.13	15370.2	511.183	3616.27	1066.68	557.411	1006.09	8164.82	11156.2	2487.07	1289.16	1346.85	4.48566
POPTR_0007s13420_1	6237.45	3487.61	3133.34	3385.6	3058.57	5049.25	376.046	1248.92	628.681	967.383	735.305	1473.3	4058.64	904.939	578.409	182.217	4.48498
POPTR_0011s15640_1	2521.31	1716.05	1192.78	1791.09	1987.34	1773.92	155.602	592.071	164.319	433.026	207.053	898.83	1830.41	408.483	192.495	132.497	4.481
POPTR_0011s03240_1	3839.39	2573.82	2554.87	2779.09	1897.18	1096.95	417.714	806.526	550.481	432.669	422.858	666.218	2456.88	549.411	409.931	71.2016	4.47185
POPTR_0017s12000_1	2095.91	2242.03	2114.45	2397.24	2187.6	1502.52	393.663	480.187	477.253	524.623	444.955	486.605	2089.96	467.881	137.52	19.8428	4.46686
POPTR_0015s05980_1	7642.9	6771.42	8477.74	6403.24	5394.45	5939.53	690.883	1649.1	990.598	759.526	1498.31	3507.53	6771.55	1515.99	505.752	469.609	4.46675
POPTR_0008s05720_1	3718.13	2703.39	3828.82	2382.83	3030.74	3279.07	417.461	728.955	843.435	732.721	891.142	631.164	3157.16	707.48	253.153	75.6965	4.46255
POPTR_0569s00200_1	186.568	96.331	107.33	129.708	108.404	258.697	28.407	35.746	31.16	32.028	37.285	34.718	147.84	33.224	28.2612	1.4694	4.44979
POPTR_0003s19250_1	3067.81	2419.86	1278.4	3352.17	2780.74	327.005	310.885	216.856	695.598	677.669	781.27	292.118	2204.33	495.733	522.438	110.992	4.44661
POPTR_0002s10150_1	3929.81	1950.45	3001.81	2270.82	2390.15	2910.57	544.197	597.365	513.966	459.161	437.598	1154.67	2742.27	617.826	314.908	120.413	4.43858
POPTR_0003s06780_1	335.96	255.695	85.695	294.453	210.165	255.98	62.622	80.641	34.595	50.069	39.034	57.027	239.658	53.998	38.665	7.50795	4.43828
POPTR_0015s06000_1	10227.8	9872.67	8967.49	10790.1	8396.99	6473.29	961.383	3344.32	1562.85	1352.7	1367.4	3743.82	9121.4	2055.41	696.684	526.068	4.43775
POPTR_0121s00230_1	11167.8	9477.68	8713.88	8390.18	9706.01	8652.1	4283.05	2110.88	609.598	2896.74	1183.17	1560.53	9351.28	2107.33	458.713	591.717	4.4375
POPTR_0016s14200_1	360.257	135.514	341.455	109.051	93.353	254.78	51.197	36.496	58.255	43.891	60.614	41.371	215.735	48.6373	53.2957	4.31384	4.43558
POPTR_0008s14460_1	646.501	199.432	247.328	562.363	184.759	198.285	66.066	60.14	70.151	91.165	93.197	79.055	339.778	76.629	92.934	6.05676	4.43407
POPTR_0004s19890_1	2865.67	4482.35	4187.7	5253.95	4402.1	1663.35	707.883	970.944	1010.6	883.062	782.598	801.394	3809.19	859.413	584.129	52.1856	4.43231
POPTR_0014s09490_1	615.087	398.883	719.126	303.249	627.09	598.39	96.294	156.717	115.159	95.72	124.045	152.111	543.637	123.341	70.5986	11.8382	4.4076
POPTR_0005s11490_1	2731.5	1020.08	1100.18	1398.78	1743.9	493.665	214.915	159.158	341.312	392.169	472.169	351.618	1414.69	321.89	343.252	51.6563	4.39493
POPTR_0010s04830_1	1265.67	1093	272.395	1074.99	979.614	669.038	109.497	383.638	70.39	205.47	76.447	373.787	892.452	203.205	161.841	64.5439	4.39188
POPTR_0019s01520_1	2619.45	705.62	697.918	1190.69	1133.37	537.955	223.19	178.664	215.964	265.474	361.174	323.851	1147.5	261.386	342.79	31.1392	4.39006
POPTR_0002s15120_1	1090.08	1161.64	957.211	662.071	1139.64	270.785	178.637	228.748	192.585	203.784	154.838	244.649	880.24	200.54	156.904	14.6745	4.38934
POPTR_0005s16020_1	5790.31	2339.25	10827.6	2528.64	3112.33	3691.38	707.883	1140.7	1248.1	966.562	1011.17	1372.67	4714.92	1074.51	1449.98	104.593	4.38795
POPTR_0014s09420_1	2816.95	1699.31	2224.35	2262.81	1638.82	2635.81	408.537	743.885	252.341	484.598	293.03	848.519	2213.01	505.152	213.512	108.362	4.38088
POPTR_1065s00210_1	542.438	559.419	337.419	439.272	480.28	542.378	89.574	132.497	136.594	90.54	120.373	94.698	483.534	110.713	37.9527	9.69118	4.36747
POPTR_0007s10940_1	2758.79	1205.27	1725.31	2399.53	1477.45	459.883	526.312	266.693	451.669	374.455	400.363	279.963	1671.04	383.243	370.845	44.6192	4.36026
POPTR_0006s24660_1	3505.36	1807.81	1756.17	2144.38	1748.88	1040.68	472.985	685.284	384.306	439.763	401.713	370.131	2000.55	459.03	366.972	52.356	4.3582
POPTR_0003s09200_2	675.008	561.418	784.945	563.777	659.792	555.669	126.443	156.717	113.318	155.325	106.645	214.059	633.435	145.418	40.7257	17.6988	4.35596
POPTR_0002s15140_1	6547.6	4309.15	1356.03	5383.61	5132.12	727.8	239.72	270.814	1269.03	1070.63	1784.56	751.053	3909.39	897.633	1047.48	268.458	4.35521
POPTR_0005s14110_1	617.455	188.029	289.032	294.897	433.478	93.414	65.271	87.529	48.75	77.339	69.671	91.5	319.384	73.3433	82.8737	7.01525	4.35464
POPTR_0004s00220_1	1290.63	616.087	625.742	779.911	406.594	315.902	134.546	201.378	123.88	114.54	194	159.158	672.478	154.584	154.513	16.3854	4.35025
POPTR_0014s02400_1	4145.31	3881.95	6426.77	3559.77	3284.32	8383.39	943.706	1590.95	738.026	1671.92	925.672	981.078	4946.92	1141.89	904.753	174.078	4.33221
POPTR_0001s44250_1	5455.28	5043.24	2390.81	5952.67	3904.08	4670.87	649.11	1813.36	326.064	956.968	386.999	2212.38	4569.49	1057.48	569.981	350.231	4.32111
POPTR_0016s14050_1	824.191	587.828	501.397	794.017	392.123	351.791	93.939	114.37	109.07	105.859	129.284	246.491	575.225	133.169	89.1992	25.3582	4.31951
POPTR_0001s13960_1	1344.45	878.706	235.442	1066.21	967.641	724.447	145.708	338.083	74.686	208.147	65.129	376.357	869.484	201.352	166.981	59.0137	4.31823
POPTR_0017s04710_1	7916.94	10898.5	10860	9842.03	11121.6	9301.92	555.981	3381.42	2326.19	3212.46	2528.67	1878.76	9990.15	2313.91	553.374	459.256	4.31743
POPTR_0008s07030_1	524.245	597.169	423.777	849.333	637.387	151.773	150.432	122.77	106.495	128.376	91.547	139.008	530.614	123.105	104.381	9.59034	4.31027
POPTR_0004s09480_1	605.74	492.616	431.113	372.706	363.143	507.455	68.917	125.402	108.63	75.211	157.672	108.167	462.129	107.333	41.1654	14.6567	4.30555
POPTR_0012s01160_1	886.812	913.848	500.036	722.669	709.883	462.614	163.346	187.987	152.593	157.323	143.902	170.749	699.31	162.65	84.2796	6.89652	4.29948
POPTR_0012s14200_1	4336.31	4900.49	3490.67	4496.95	6019.15	345.598	4269.33	166.912	220.428	80.382	244.924	510.312	3931.53	915.381	867.96	737.644	4.29496
POPTR_0012s11030_1	2341.83	1654.12	2074.75	1958.3	1588.24	2275.74	287.926	330.947	441.561	381.034	647.098	682.978	1982.16	461.924	139.639	74.1734	4.29111
POPTR_0007s12270_1	866.455	487.037	559.669	603.383	546.098	673.562	101.251	207.164	96.411	110.849	111.668	243.753	622.701	145.183	60.2069	28.4032	4.28908
POPTR_0209s00200_1	1031.34	967.635	853.736	691.705	542.036	319.844	67.374	194.81	160.551	46.567	125.606	432.955	734.382	171.31	121.242	62.4751	4.28685
POPTR_0002s09900_1	459.883	354.558	252.595	227.641	520.857	509.455	60.869	173.657	121.42	62.071	55.942	69.061	387.498	90.5033	57.5277	21.1766	4.28159
POPTR_0002s25290_1	394.222	120.999	345.953	129.355	160.55	317.956	59.516	47.302	43.797	51.665	57.537	83.71	244.839	57.2545	54.2818	6.37648	4.27633
POPTR_0019s01340_1	6252.15	6051.24	4788.48	5112.46	5873.1	5984.69	2642.37	1122.81	384.467	1761.67	1116.86	944.429	5677.02	1328.77	261.699	348.694	4.2724
POPTR_0864s00200_1	2457.45	1658.21	2002.05	1980.51	1237.55	1636.55	292.673	330.191	736.312	342.973	469.969	397.711	1828.72	428.305	185.89	72.8956	4.26967
POPTR_0014s10060_1	2073.02	2191.14	1665.48	2328.81	2110.86	1551.81	451.598	416.059	451.378	459.276	559.15	454.669	1986.85	465.355	137.697	21.6918	4.26955
POPTR_0007s04030_1	1915.38	654.924	490.098	1004.1	824.526	1022.39	246.535	252.543	176.661	199.385	192.722	317.811	985.236	230.943	223.339	23.3744	4.26615
POPTR_0005s20360_1	5531.88	5577.68	3978.15	5419.17	4518.41	2629.8	472.622	1349.17	1275.53	1004.31	1621.74	761.946	4609.18	1080.89	520.379	187.612	4.26426
POPTR_0006s23590_1	1064.74	991.026	1307.53	1142.81	793.24	1552.71	160.681	407.4	256.275	201.739	292.54	288.451	1142.01	267.848	117.725	38.2089	4.26365
POPTR_0003s08010_1	5909.24	5184.53	4900.67	7293.38	5174.67	3650.67	1369.47	1663.1	937.704	1383.88	860.85	1318.42	5352.19	1255.57	538.041	135.101	4.26275
POPTR_0008s05590_1	8394.45	7728.38	6767.22	9792.09	7576.95	7152.95	1741.78	2617.03	1502.45	1968.15	930.286	2369.53	7902.01	1854.87	481.644	272.061	4.26014
POPTR_0004s22120_1	2534.24	2525.7	1461.95	3629.6	2750.22	730.812	571.203	453.955	573.669	585.598	552.224	464.812	2272.09	533.577	457.662	26.188	4.25822
POPTR_0005s15100_1	2891.81	865.484	4557.99	1009.34	1112.88	4603.7	431.185	677.728	458.448	621.952	503.998	854.383	2506.87	591.282	790.745	71.7022	4.23972
POPTR_0001s02130_1	897.027	293.79	226.458	271.048	352.334	410.526	88.59	150.45	82.635	99.89	54.807	101.995	408.531	96.3945	110.817	14.0646	4.23811
POPTR_0017s11590_1	874.347	440.955	376.408	523.438	651.49	692.74	205.344	130.551	101.853	143.589	99.395	159.147	593.23	139.98	81.8275	17.7117	4.23797
POPTR_0010s06540_1	482.809	340.52	493.819	185.442	180.563	113.464	59.524	120.502	49.767	53.067	38.203	103.022	299.436	70.6808	73.4328	14.7716	4.23645
POPTR_0001s22950_1	9341.63	9592	7823.63	8791.47	9161.73	3896.67	1116.1	2170.46	1538.99	2287.02	1861.06	2529.36	8101.19	1917.16	961.613	233.547	4.22561
POPTR_0010s21140_1	5795.44	5862.45	5649.6	6379.56	5454.45	5620.67	1413.95	2015.52	1194.1	1306.72	793.823	1511.34	5793.7	1372.58	143.353	179.498	4.22104
POPTR_0016s14170_1	3209.38	3105.42	2173.78	3626.24	4328.17	2945.85	847.026	728.955	677.169	869.598	734.776	736.776	3231.47	765.717	320.952	33.6984	4.2202
POPTR_0015s04770_1	251.985	141.929	68.038	190.184	153.63	92.426	30.526	44.118	32.354	33.42	33.42	39.228	149.699	35.511	29.7496	2.2931	4.21556
POPTR_0001s12640_1	2003.7	959.383	1106.28	1067.45	802.026	741.883	75.451	251.07	61.756	332.13	423.343	444.897	1113.46	264.774	205.281	74.6653	4.2053
POPTR_0005s09830_1	7289.67	7967.85	6893.31	7075.31	4815.88	2382.69	382.455	2135.9	802.455	324.241	675.098	4369.06	6070.79	1448.2	936.952	704.787	4.19195
POPTR_0012s11790_2	1721.12	2960.82	4748.02	1646.35	1664.06	3426.96	241.133	318.722	950.561	171.516	1284.66	893.526	2694.55	643.353	563.285	205.722	4.1883
POPTR_0010s04490_1	2931.88	3428.78	2018.24	4594.49	3357.28	1566.31	1003.46	531.383	890.633	903.812	542.164	404.526	2982.83	712.663	484.812	111.293	4.18547
POPTR_0016s12660_1	3650.7	3444.99	2763.92	4628.11	3188.49	3167.53	461.312	1675.89	328.741	920.883	190.244	1404.2	3473.96	830.212	285.915	272.027	4.18442
POPTR_0015s11160_1	978.169	823.481	793.376	1034.14	863.74	321.721	95.107	369.112	152.792	173.894	117.056	243.213	802.438	191.862	113.127	45.1049	4.18237
POPTR_0002s06620_1	1175.88	1026.63	789.047	1551.6	1312.88	547.839	127.397	274.751	193.673	331.919	314.296	289.531	1067.31	255.261	161.934	35.2466	4.18126
POPTR_0005s23590_1	14280	10462.2	7047.67	11475.5	11097.4	4184.67	1761.83	4903.08	1687.96	1006.69	1038.94	3605.67	9757.92	2334.03	1601.21	704.301	4.18072
POPTR_0019s12120_1	1555.6	1144.29	866.586	1451.01	855.265	515.855	166.596	257.16	349.411	144.656	305.542	307.616	1064.77	255.163	176.737	37.0038	4.17289
POPTR_0005s17250_1	954.322	768.562	366.119	801.371	438.172	1050.32	118.012	206.342	174.296	124.494	229.385	198.3	729.81	175.138	122.813	20.2799	4.16705
POPTR_0003s06080_1	708.455	985.74	809.455	1507.56	1093.67	417.883	256.266	200.522	271.467	189.442	206.492	202.128	920.461	221.053	165.988	15.1954	4.16398
POPTR_0014s10390_1	2934.88	2270.47	1521.35	2745.1	2267.56	2076.56	446.272	1160.54	193.218	497.638	154.099	866.822	2302.65	553.098	224.437	175.569	4.1632
POPTR_0016s08060_1	2864.53	3607.14	2799.9	4424.43	3313.6	1562.38	629.009	505.182	1105.38	706.81	616.955	898.312	3095.33	743.608	427.391	98.4255	4.16258
POPTR_0010s14160_1	2916.31	4089.16	2195.31	3773.74	3262.03	1875.49	685.061	822.545	773.79	641.855	762.62	665.455	3018.67	725.221	388.358	31.8523	4.16242
POPTR_0001s27540_1	7893.59	9334.67	8450.31	10043.4	10132.3	5181.7	1281.41	2879.82	2803.56	1841.92	1692.84	1766.03	8505.99	2044.26	827.629	289.723	4.16091
POPTR_0019s10220_1	678.163	792.026	316.253	1759.74	345.791	218.878	156.12	142.107	175.918	184.951	160.788	168.766	685.142	164.775	255.724	6.78766	4.15804
POPTR_0014s13610_1	2907.49	1939.99	2036.47	2855.3	2433.85	2194.82	238.65	457.169	877.312	338.455	589.611	957.312	2394.65	576.418	184.573	129.727	4.15437
POPTR_0007s13150_1	3117.92	3905.01	2485.17	4508.31	2817.06	884.312	462.963	959.49	1231.04	457.982	733.932	421.253	2952.97	711.11	561.047	147.269	4.15262
POPTR_0010s14330_1	4039.52	3345.67	1154.38	5203.26	4120.95	842.312	619.516	1509.11	642.669	818.169	440.243	476.919	3117.68	751.104	782.044	176.63	4.1508
POPTR_0005s03710_1	2598.58	1542.02	2786.57	1998.48	1813.67	1975.45	505.024	568.526	450.039	386.526	316.527	836.871	2119.13	510.585	213.252	81.6249	4.15039
POPTR_0008s13050_1	1524.78	583.714	839.677	584.087	1115.72	809.383	95.717	277.964	98.193	143.142	145.884	554.883	909.559	219.297	160.999	79.2936	4.14761
POPTR_0001s19280_1	6429.1	7406.78	6749.81	7668.91	5674.77	2803.31	556.74	1839.81	2116.24	636.312	1166.67	2552.95	6122.11	1478.12	793.618	365.944	4.14182
POPTR_0001s22830_1	7973.18	8574.16	7485.7	7630.81	7244.52	3198.2	1089.37	1898.74	1426.16	1689.38	1520.81	2545.53	7017.76	1695	861.868	222.202	4.14028
POPTR_0014s08850_1	610.099	368.616	173.778	372.989	293.769	93.414	74.68	156.975	54.666	49.837	52.856	73.376	318.777	77.065	80.6796	18.1483	4.13648
POPTR_0004s18870_1	4771.71	8419.38	5146.03	5011.38	3799.2	2195.84	879.525	1287.77	1164.55	739.182	1083.36	1940.37	4890.59	1182.46	916.496	188.034	4.13596
POPTR_0121s00210_1	10393.7	8172.6	7682.53	7789.53	8407.81	9185.46	3911.53	1895.74	535.955	3187.88	1212.88	1741.03	8605.26	2080.84	459.481	560.953	4.13549
POPTR_0010s14320_1	4094.7	3234.88	1099.95	5470.86	4362.63	802.726	644.383	1494.23	730.812	822.276	433.825	492.169	3177.63	769.615	835.807	171.436	4.12885
POPTR_0002s17950_1	1348.92	641.304	613.311	811.955	655.25	730.099	121.538	157.267	192.695	150.521	302.38	239.186	800.14	193.931	124.472	29.8531	4.1259
POPTR_0018s00310_1	997.21	1285.2	1068.88	942.236	834.448	387.817	73.831	250.144	218.292	51.441	185.905	557.664	919.3	222.88	134.541	81.4417	4.12465
POPTR_0004s17590_4	1064.59	1334.32	1700.28	1360.06	1417.87	1720.62	239.411	290.141	213.687	431.868	212.004	698.09	1432.96	347.534	110.486	85.1516	4.12322
POPTR_0010s03960_1	3114.17	3587.45	2166.97	4607.17	3384.24	1642.53	1065.53	518.24	964.812	914.526	636.098	395.098	3083.75	749.05	472.583	120.898	4.11689
POPTR_0007s04400_1	1462.14	1721.88	1615.03	1857.44	806.711	755.954	160.59	520.181	300.017	104.221	382.663	537.009	1369.86	334.113	212.066	80.5651	4.09998
POPTR_0008s07370_1	1731.68	843.098	3170.88	759.403	790.812	2496.92	272.253	327.955	375.24	448.526	299.493	665.605	1632.13	398.179	456.84	64.8399	4.09899
POPTR_0007s02930_1	4195.52	3494.78	1804.35	4021.95	4295.13	1278.95	556.324	919.94	400.462	1125.64	527.191	1143.7	3181.78	778.876	586.145	145.508	4.0851
POPTR_0013s07860_1	284.797	131.662	129.473	230.517	333.705	45.824	48.86	44.423	58.978	45.188	43.379	42.577	192.663	47.2342	48.617	2.75101	4.07889
POPTR_0002s19140_1	6013.05	10161.2	9057.17	8667.26	8292.79	2761.57	691.096	5072.64	1615.82	537.496	354.617	2754.87	7492.17	1837.76	1202.68	813.88	4.07681
POPTR_0012s01150_1	2855.42	3040.78	2676.99	3752.1	2156.46	1464.54	311.521	604.705	738.225	691.725	644.625	921.098	2657.71	651.983	349.788	89.363	4.07636
POPTR_0001s30170_1	2032.6	1176.07	817.266	1038.23	1085.85	1546.85	290.245	381.058	100.774	252.978	289.664	575.998	1282.81	315.12	195.82	70.2788	4.07088
POPTR_0008s06990_1	3562.54	1600.55	2537.63	1964.47	1841.61	3295.06	412.176	699.544	378.293	689.369	394.373	1065.24	2466.98	606.499	362.506	120.134	4.06757
POPTR_0006s10200_1	7914.81	6462.05	5806.95	6586.69	7034.09	2898.6	855.752	938.183	1587.85	2652.7	1421.1	1574.16	6117.2	1504.96	771.157	288.355	4.0647
POPTR_0008s02800_1	1553.53	1427.95	1512.68	1481.9	1086.6	535.098	94.471	343.037	565.598	180.801	194	497.312	1266.29	312.536	176.948	84.3967	4.05166
POPTR_0006s04880_1	151.212	187.912	142.692	160.681	201.003	194.285	27.93	70.492	43.435	34.882	41.665	37.85	172.964	42.709	10.9629	6.56293	4.04983
POPTR_0017s12970_1	419.745	348.098	508.812	316.867	192.507	205.986	127.625	69.306	78.942	41.604	75.114	99.457	332.003	82.008	54.6947	13.0171	4.04842
POPTR_0017s03910_1	603.203	229.385	210.208	275.822	277.107	329.912	96.949	77.067	85.963	62.901	86.796	66.045	320.94	79.2868	64.6077	5.87088	4.04783
POPTR_0001s11330_1	381.173	820.562	286.746	1836.41	1129.5	182.976	243.624	129.01	278.023	128.087	272.881	95.731	772.894	191.226	282.722	36.8366	4.04178
POPTR_0017s11980_1	529.955	282.791	151.016	520.455	383.383	244.282	85.757	96.572	73.9	78.073	89.393	98.867	351.98	87.0937	68.6491	4.43156	4.0414
POPTR_0005s11150_1	2297.69	2454.25	1643.78	2891.17	2543.78	1671.09	558.098	649.383	585.541	624.102	414.287	515.147	2250.29	557.76	223.073	37.9306	4.03452
POPTR_0003s15830_1	1916.63	2469.78	2321.03	2757.7	1767.74	1080.4	214.226	811.848	623.382	353.991	343.812	709.883	2052.21	509.524	267.436	106.463	4.02771
POPTR_0006s05480_1	10690.2	12838.1	6203.27	13195.4	12449	6232.48	2023.05	5801.76	377.417	2617.81	398.91	4105.73	10268.1	2554.11	1454.89	951.289	4.02021
POPTR_0002s09210_1	2137.94	3621.66	2897.88	2172	2096.75	1099.65	257.325	729.651	455.286	289.847	226.466	1530.45	2337.65	581.505	380.554	224.017	4.02
POPTR_0006s04670_1	6220.28	4873.38	3553.17	4087.75	3579.97	2633.24	769.757	974.834	929.098	1182.88	862.169	1491.45	4157.96	1035.03	558.375	117.521	4.01723
POPTR_0001s42110_1	724.312	663.169	673.768	534.11	518.949	320.494	107.908	234.274	117.967	134.743	145.189	114.983	572.467	142.511	66.1427	21.0195	4.01701
POPTR_0001s22860_1	5452.3	7540.43	5646.14	5894.38	6631.45	2754.43	873.236	1508.75	1091.88	1581.95	1355.08	2036.68	5653.19	1407.93	721.666	181.587	4.01525
POPTR_0003s16900_1	3928.25	3781.6	3987.78	4548.97	4704.25	3020.88	1312.38	1138.81	927.098	957.812	694.883	943.24	3995.29	995.705	268.989	93.8411	4.01252
POPTR_0010s13340_1	871.812	659.045	721.376	1379.95	873.338	908.24	185.464	181.275	282.532	269.968	277.038	154.02	902.294	225.049	113.466	25.7318	4.00931
POPTR_0004s14680_1	4056.17	2771.17	1520.1	4509.37	2843.1	821.098	728.316	375.751	694.686	881.348	907.848	540.312	2753.5	688.044	633.84	90.9281	4.00193
POPTR_0003s19290_1	787.391	411.098	211.559	541.74	223.333	122.854	74.83	85.875	109.636	120.639	104.632	79.908	382.996	95.92	111.729	8.19056	3.99287
POPTR_0005s26790_1	1295.6	661.383	783.098	721.24	623.512	892.669	346.455	218.853	109.866	244.995	126.825	199.741	829.583	207.789	110.599	38.4415	3.99243
POPTR_0010s10020_1	510.438	140.042	286.718	166.915	140.863	155.21	65.145	58.882	55.617	57.729	55.617	58.374	233.364	58.5607	65.5456	1.56861	3.985
POPTR_0005s22300_1	445.627	337.211	206.792	242.961	342.17	346.758	76.552	95.841	102.864	56.412	86.727	63.963	320.253	80.3932	37.9666	8.108	3.98359
POPTR_0019s15090_1	1167.97	1172.12	1449.02	1259.24	1271.68	536.331	175.68	610.598	330.741	113.475	112.23	378.619	1142.73	286.89	140.462	86.7342	3.98315
POPTR_0001s30680_1	1411.45	1544.92	1951.51	1387.67	2154.88	1453.18	556.117	356.026	390.883	286.359	412.853	486.812	1650.6	414.842	144.404	42.7474	3.97888
POPTR_0016s04990_1	293.602	536.455	531.312	521.288	408.383	977.526	95.466	110.502	135.827	133.084	141.555	205.635	544.761	137.011	103.878	16.9416	3.97602
POPTR_0011s11450_1	5711.58	8424.97	8249.81	9947.5	7292.73	3232.92	1154.98	3595.95	2422.24	1163.67	754.74	1698.78	7143.25	1798.39	1060.07	470.591	3.97202
POPTR_0001s11920_1	3576.38	3755.57	4075.31	4059.74	3417.03	2230.99	691.146	1188.7	953.046	938.646	935.753	610.673	3519.17	886.327	305.32	92.7662	3.97051
POPTR_0011s13600_1	1690.73	1640.69	843.062	2616.66	1687.06	1377.67	273.89	586.918	235.013	450.518	261.475	677.194	1642.64	414.168	257.879	83.7702	3.96613
POPTR_0001s04650_1	5432.53	4865.38	3612.76	4871.7	5490.46	2511.22	855.112	1869.1	794.24	855.312	613.955	1770.6	4464.01	1126.39	523.716	243.853	3.96312
POPTR_0001s22850_1	9099.88	10893.2	7948.99	8731.68	9260.03	4175.34	1401.93	2396.81	1908.92	2329.89	1752.04	2860.25	8351.52	2108.31	1011.78	233.53	3.96125
POPTR_0002s17330_1	6723.1	3818.92	2439.35	4731.71	5239.78	1572.31	847.311	327.955	1557.59	1262.74	1446.03	750.902	4087.53	1032.09	843.892	210.685	3.96045
POPTR_0001s28640_1	2192.18	1490.35	1994.59	1849.16	1928.64	3275.56	446.383	813.883	402.383	564.919	329.455	660.598	2121.75	536.27	272.959	80.5295	3.95649
POPTR_0019s01600_1	5422.01	3150.52	1535.99	3467.69	3206.21	3910.84	496.99	1411.61	257.744	728.445	278.47	2074.69	3448.88	874.658	562.639	324.248	3.94312
POPTR_0009s01600_1	1260.1	284.242	324.812	875.862	618.677	366.169	219.976	118.754	111.02	152.892	218.718	126.184	621.643	157.924	171.986	22.1931	3.93634
POPTR_0006s09840_1	6317.1	3729.01	7190.45	3951.64	2925.51	5606.17	993.74	1627.06	880.454	1051.17	961.028	2038.41	4953.31	1258.64	745.793	208.671	3.93544
POPTR_0013s13840_1	18161.8	19550.6	21565.7	18340.9	17590.5	15948.2	829.747	7302.19	5778.38	1229.86	5594.78	7538.91	18526.3	4712.31	847.97	1323.85	3.93146
POPTR_0008s02570_1	2447.75	1373.86	1942.55	2065.21	1507.87	2019.39	418.336	298.029	388.74	674.669	742.043	371.468	1892.77	482.214	175.916	80.8843	3.92517
POPTR_0005s22480_1	662.53	811.912	886.669	701.74	772.113	883.664	180.351	221.127	190.414	164.351	262.564	184.975	786.438	200.63	41.4151	15.9158	3.91984
POPTR_0008s10040_1	670.271	1772.76	252.947	2600.54	1622.36	309.156	161.344	183.343	343.833	178.772	221.525	756.312	1204.67	307.522	421.376	102.663	3.91736
POPTR_0001s39920_1	7439.92	6452.72	4449.19	5880.67	6780.51	2937.45	781.705	1318.03	1480.1	1309.99	1511.49	2263.95	5656.75	1444.21	747.77	214.536	3.91684
POPTR_0013s11830_1	607.955	775.669	204.325	1045.74	726.74	214.822	162.258	170.638	108.262	141.76	194.784	136.762	595.875	152.411	148.39	13.4642	3.90967
POPTR_0014s02270_1	3127.28	2233.31	2217.03	2902.2	1503.88	1101.04	455.581	674.526	616.133	437.554	610.669	554.169	2180.79	558.105	348.965	42.3052	3.90749
POPTR_0150s00220_1	2607.17	2536.66	3558.93	2244.99	1350.49	1500.28	240.006	665.238	577.17	483.659	651.617	919.186	2299.75	589.479	362.183	100.357	3.90133
POPTR_0007s03340_1	501.026	1297.76	225.695	1425.42	687.976	233.448	170.571	227.486	194.402	200.522	150.557	176.965	728.554	186.75	233.326	11.9584	3.90122
POPTR_0010s14370_1	2345.04	2172.81	809.698	3173.34	2518.22	425.352	469.598	1025.24	412.938	607.716	199.443	218.689	1907.41	488.937	474.935	136.341	3.90113
POPTR_0296s00210_1	317.196	277.036	575.842	493.674	437.383	256.398	127.625	143.965	69.649	101.41	93.113	68.738	392.921	100.75	57.7547	13.6244	3.89997
POPTR_0008s05050_1	12314.5	6924.95	2406.48	12022.7	6085.21	2265.42	783.089	806.436	2998.1	2293.38	1813.14	2082.33	7003.22	1796.08	1978.19	388.841	3.89917
POPTR_0002s01510_1	1374.31	1024	902.919	758.162	862.97	857.669	203.424	195.219	291.031	192.831	380.354	220.509	963.339	247.228	97.8912	33.4293	3.89656
POPTR_0006s18750_1	3281.07	1338.42	748.526	1641.8	1343.12	462.839	254.433	701.332	397.955	294.816	289.093	325.291	1469.3	377.153	441.715	74.2452	3.89575
POPTR_0013s10080_1	14861.1	12909.8	11441.7	13759.3	16047.7	2261.17	5103.98	1019.03	2230.38	2505.44	2378.19	5084.67	11880.1	3053.62	2223.18	745.738	3.89052
POPTR_0209s00220_1	1071.52	1431.15	1094.8	962.348	903.113	370.349	104.933	265.903	260.686	61.263	215.794	591.455	972.214	250.006	155.258	83.6169	3.88877
POPTR_0009s10680_1	1786.53	2085.74	1731.45	2698.39	1331.53	673.538	275.988	481.961	628.383	243.935	559.086	477.669	1717.86	444.504	306.042	68.7223	3.86468
POPTR_0001s38790_1	1955.81	3403.69	2977.97	4050.31	3531.66	749.955	371.955	1684.58	782.598	430.776	268.839	779.74	2778.23	719.747	544.324	232.054	3.86001
POPTR_0005s18220_1	6487.56	6342.78	7398.42	6659.6	6302.74	3887.17	1199.9	1072.95	2501.62	1897.27	2081.38	861.098	6179.71	1602.37	533.209	290.986	3.85661
POPTR_0001s41850_1	737.312	888.105	430.417	1242.05	763.295	932.723	135.476	306.045	109.684	225.752	83.85	435.83	832.317	216.106	119.397	60.5902	3.85143
POPTR_0016s05640_1	4740.59	5443.38	3970.82	4573.53	5308.85	3872.64	700.24	1897.47	1320.92	804.193	1196.84	1334.61	4651.64	1209.05	292.79	192.369	3.84736
POPTR_0013s01960_1	5412.56	3108.88	2021.24	4796.38	3165.23	1331.6	493.993	1294.81	899.806	899.297	836.219	735.509	3305.98	859.938	700.468	116.997	3.84444
POPTR_0008s04350_1	2072.55	1391.35	1209.72	1386.53	1501.08	1035.81	277.159	445.999	386.561	310.194	394.955	422.494	1432.84	372.894	158.134	29.3765	3.84249
POPTR_0001s00250_1	1227.17	1086.63	1232.74	669.476	980.133	1115.47	281.216	202.185	321.955	199.741	345.442	292.53	1051.94	273.845	93.823	27.1814	3.84136
POPTR_0002s00720_1	658.617	270.891	707.847	407.406	489.388	483.873	102.221	128.224	118.861	107.654	89.583	239.649	503.004	131.032	72.0397	24.5343	3.83878
POPTR_0001s31370_1	1141.85	609.169	342.562	608.208	409.499	667.28	134.32	193.714	147.076	140.405	137.318	233.233	629.761	164.344	125.782	18.0127	3.83196
POPTR_0004s12050_1	660.342	892.669	761.455	929.24	781.739	589.18	215.295	182.122	234.086	172.759	249.844	151.084	769.104	200.865	58.4232	17.1233	3.82896
POPTR_0002s16900_1	686.618	765.367	387.383	1100.14	1025.89	181.623	213.163	139.366	285.675	170.086	175.566	100.021	691.17	180.646	159.592	28.5868	3.8261
POPTR_0001s14240_1	3075.69	1451.11	3713.67	1068.3	1156.39	1753.69	323.993	393.247	289.47	789.69	829.097	569.322	2036.48	532.47	491.019	105.338	3.82459
POPTR_0003s16040_1	5389.79	4035.24	2916.35	4632.24	3178.45	5896.07	719.801	1599.01	523.955	1198.81	643.312	2136.38	4341.36	1136.88	532.077	283.524	3.81867
POPTR_0005s21690_1	3160.42	2498.16	1751.24	3379.51	2512.39	589.509	393.12	401.396	774.514	753.54	636.779	681.701	2315.2	606.842	456.752	75.8998	3.81517
POPTR_0790s00200_2	21504.7	14496.2	14992.8	14025.9	17726	9037.28	1570.93	2160.88	1771.17	2992.01	2742.45	12838.9	15297.2	4012.72	1854.39	1949.08	3.81216
POPTR_0004s17590_8	1288.7	1590.54	1939.73	1371.69	1218.7	1579.95	235.784	345.598	253.707	610.526	215.949	697.72	1498.22	393.214	118.013	93.3563	3.81019
POPTR_0007s03360_1	509.383	1098.56	187.345	1210.81	694.21	235.137	151.599	199.67	168.473	211.667	142.214	159.819	655.909	172.24	192.187	12.3337	3.8081
POPTR_0013s03690_1	1680.73	2248.52	1763.77	3016.53	1549.04	807.098	272.103	625.169	457.094	328.648	395.154	828.026	1844.28	484.366	330.679	92.9374	3.80762
POPTR_0009s15020_1	1451.18	1683.65	1461.18	2140.38	2161.34	685.292	424.183	378.156	467.989	459.564	419.631	370.588	1597.17	420.019	244.31	17.9759	3.80262
POPTR_0013s04100_1	241.929	457.999	399.84	433.058	361.505	95.091	58.032	142.668	86.23	55.473	65.321	115.74	331.57	87.244	61.9028	15.7838	3.80049
POPTR_0004s19810_1	509.383	585.062	553.287	741.098	1038.63	621.812	168.889	249.69	148.104	145.225	114.368	241.774	674.878	178.008	87.1219	24.744	3.79127
POPTR_0003s01420_1	8958.82	5565.17	2228.26	7985.31	6452.35	1254.97	366.037	407.197	1838.69	2389.16	2197.52	1365.83	5407.48	1427.41	1381.66	392.852	3.78833
POPTR_0002s20380_1	2289.01	1809.02	2311.53	1552.61	860.818	1514.51	201.067	462.625	441.848	348.607	597.003	680.669	1722.92	455.303	244.131	76.7133	3.78411
POPTR_0016s02510_1	1206.94	414.932	862.526	801.689	474.895	698.455	169.668	207.23	109.807	156.855	174.959	360.049	743.24	196.428	128.758	38.5408	3.78378
POPTR_0005s20530_1	1058.35	743.22	758.642	1064.42	669.616	1530.58	203.144	205.57	244.075	344.741	234.278	313.271	970.803	257.513	143.847	26.1474	3.76992
POPTR_0004s23540_1	3561.23	3413.35	2235.7	3623.46	3147.61	4034.18	562.383	1657.24	307.976	919.955	363.549	1498.64	3335.92	884.957	273.712	259.467	3.76958
POPTR_0007s11410_1	568.279	638.494	634.971	615.924	814.065	1435.62	227.104	345.588	215.08	161.954	144.874	155.879	784.558	208.413	147.468	33.5656	3.76444
POPTR_0015s04860_1	718.598	231.378	109.723	227.339	401.969	82.573	123.732	73.66	59.647	82.54	65.872	65.344	295.263	78.4658	105.633	10.5331	3.76295
POPTR_0790s00200_1	20330	13133.6	14188.6	12387.1	15004	8466.1	1546.74	2021.66	1629.88	2692.53	2807.8	11516.1	13918.2	3702.46	1732.61	1727.91	3.75919
POPTR_0016s02070_1	1917.32	984.287	1011.42	1810.49	1361.93	331.861	99.981	176.965	403.312	463.383	656.512	176.35	1236.22	329.417	263.921	95.8562	3.75274
POPTR_0012s11780_1	327.849	500.552	703.763	293.575	311.767	507.94	65.895	98.054	151.915	49.823	160.61	178.905	440.908	117.534	71.6408	24.029	3.75133
POPTR_0017s02090_1	176.853	153.366	499.615	139.17	157.526	314.481	79.863	59.847	53.085	62.069	81.993	47.447	240.168	64.0507	63.6895	6.29121	3.74966
POPTR_0009s10800_1	1213.81	455.383	1107.42	558.883	484.383	507.223	242.144	157.685	170.801	206.182	205.486	173.104	721.184	192.567	153.715	13.9706	3.74511
POPTR_0014s05070_1	2155.07	1758.87	1036.46	2060.54	1788.95	1222.01	559.05	519.752	474.312	371.026	331.884	423.526	1670.32	446.592	201.189	39.0731	3.74014
POPTR_0011s11720_1	1553.74	1900.56	544.379	2547.35	1405.03	609.609	297.172	244.995	541.282	428.955	376.136	400.9	1426.78	381.573	343.111	46.4466	3.73919
POPTR_0006s09900_1	806.598	716.842	934.063	1150.64	367.653	494.312	153.431	170.638	176.661	281.391	235.802	179.994	745.017	199.653	128.079	21.8003	3.73156
POPTR_0011s13450_1	710.281	1188.66	1272.22	1006.98	775.194	756.798	103.435	280.485	292.983	66.657	220.612	569.115	951.688	255.548	107.585	80.0965	3.72411
POPTR_0017s11940_1	3932.84	2486.07	2661.26	3038.56	2461.38	1639.81	834.827	565.077	1113.97	380.469	773.381	690.316	2703.32	726.341	338.387	111.566	3.72184
POPTR_0019s03260_1	2397.31	1793.04	1510.83	2391.75	1264.66	2080.31	335.743	542.74	552.74	517.455	623.169	501.633	1906.31	512.247	208.611	42.9728	3.72148
POPTR_0010s21000_1	3379.24	2005.32	2516.09	1796.32	2490.81	3109.53	431.811	633.169	858.006	604.669	902.831	684.245	2549.55	685.788	273.5	77.6202	3.7177
POPTR_0011s12710_1	3119.81	1936.5	1243.12	2901.19	2109.72	2208.44	378.074	880.669	372.044	643.983	346.011	1015.56	2253.13	606.057	304.241	129.446	3.71768
POPTR_0012s07210_1	1728.03	974.148	576.274	1684.76	1774.62	388.871	185.941	358.408	238.007	447.058	312.069	378.772	1187.78	320.042	278.644	42.8162	3.71133
POPTR_0010s19490_1	6200.26	4088.6	3940.62	3504.07	3390.49	5830.82	827.911	1652.81	719.057	1206.56	766.875	2091.12	4492.48	1210.72	542.832	249.468	3.71057
POPTR_0011s05990_1	1581.1	1146.04	1297.32	1406.12	1071.52	1722.95	296.547	598.248	168.479	400.874	214.614	541.625	1370.84	370.065	112.244	78.1425	3.70434
POPTR_0011s11430_1	1798.67	3174.88	3298.1	4136.97	2923.74	1622.9	434.883	1503.33	1004.23	551.985	333.853	750.266	2825.88	763.09	427.815	194.195	3.7032
POPTR_0206s00200_1	1564.12	2469.78	2774.47	2109	1597.78	1611.38	231.69	587.679	607.127	121.348	480.334	1246.92	2021.09	545.85	230.87	176.657	3.70264
POPTR_0006s13120_1	8290.6	5753.45	7560.67	6752.03	5379.49	8384.71	1500.37	2456.13	1037.45	2127.6	1019.45	3251.57	7020.16	1898.76	570.488	393.287	3.69723
POPTR_0014s11230_1	510.812	182.621	169.555	185.442	250.701	143.825	35.255	73.269	54.526	38.791	133.24	55.447	240.493	65.088	61.2971	16.1216	3.69488
POPTR_0855s00200_1	8119.74	5461.78	3426.24	7671.38	8334.81	2469.17	1249.31	551.756	2551.39	2071.63	2066.67	1125.24	5913.85	1602.67	1132.68	334.216	3.69001
POPTR_0006s01250_1	297.172	204.987	367.955	277	278.107	237.012	69.649	112.169	65.358	59.647	62.064	81.595	277.039	75.0803	24.8724	8.83096	3.6899
POPTR_0015s08290_1	1813.6	1762.18	2691.53	3102.2	772.351	1938.27	1267.76	285.461	675.162	457.16	329.368	261.716	2013.35	546.104	363.001	172.178	3.68676
POPTR_0009s07540_1	1412.5	753.818	853.017	1406.99	833.251	670.976	259.788	321.009	216.766	198.529	421.311	192.722	988.424	268.354	148.763	39.7486	3.68328
POPTR_0001s22870_1	6606.24	8528.03	5795.58	6480.72	5464.6	3732.13	979.359	2163.48	1405.11	1878.24	1408.98	2104.24	6101.22	1656.57	704.266	208.773	3.68304
POPTR_0010s00270_1	4169.95	3648.83	3039.89	4262.74	5483.08	490.684	3334.12	475.675	427.641	374.162	425.492	693.781	3515.86	955.145	755.024	523.605	3.68097
POPTR_0006s09830_1	5517.45	3102.26	5560.38	3448.85	3012.2	6991.42	795.139	1484.25	844.338	1180.48	781.987	2420.67	4605.43	1251.14	736.811	284.3	3.68097
POPTR_0016s07170_1	767.098	330.944	151.016	579.59	350.99	513.526	60.145	129.933	62.143	85.612	129.064	264.829	448.861	121.954	96.9002	34.2029	3.68056
POPTR_0009s16560_1	2110.86	2476.16	1585.5	2677.78	2384.52	1767.72	973.323	607.587	486.93	692.455	294.206	478.341	2167.09	588.807	190.211	103.599	3.68048
POPTR_0011s04240_1	156.587	69.051	289.631	126.443	123.851	79.596	37.159	38.055	47.801	38.241	38.203	30.771	140.86	38.3717	35.6579	2.43556	3.67093
POPTR_0012s11790_1	1240.67	1857.53	3195.03	962.348	992.955	2260.91	189.86	497.713	523.666	121.14	780.883	753.805	1751.57	477.844	390.569	123.394	3.66557
POPTR_0008s10940_1	1873.18	1797.56	5707	2061.74	1279.24	2404.49	178.077	1079.45	153.91	1754.65	481.455	479.883	2520.54	687.905	717.22	277.288	3.66408
POPTR_0015s04200_1	3455.67	3793.6	3724.35	4581.39	3130.85	1754.46	707.205	1548.13	921.526	718.526	465.526	1228.1	3406.72	931.502	421.373	176.76	3.65723
POPTR_0019s02340_1	324.921	409.062	302.921	516.776	363.098	152.858	75.281	106.284	116.705	79.36	73.188	115.66	344.939	94.413	54.0484	9.23562	3.65352
POPTR_0015s14810_1	2382.6	1434.54	1283.11	1478.91	1231.81	505.369	238.602	324.027	517.098	313.149	400.059	483.639	1386.06	379.429	269.375	47.972	3.65301
POPTR_0013s10180_1	6812.15	4947.81	5695.88	5688.45	6361.56	3773.17	1406.31	1143.25	1401.95	2034.9	1665.53	1466.6	5546.51	1519.76	482.153	135.344	3.6496
POPTR_0001s38900_1	452.026	250.701	239.506	214.712	174.524	201.999	60.613	70.974	44.441	52.146	43.535	148.476	255.578	70.0308	44.7144	17.7988	3.64951
POPTR_0007s10230_1	3539.67	1733.6	2099.03	1551.6	1878.81	1841.35	416.276	750.637	523.955	405.383	476.74	891.633	2107.34	577.437	323.922	88.8354	3.64947
POPTR_0003s09660_1	523.414	229.385	171.881	550.669	346.383	153.655	48.421	83.288	109.684	96.696	78.72	124.494	329.231	90.2172	78.1258	11.8709	3.64932
POPTR_0009s09530_1	5615.42	3914.06	6060.99	3365.31	4670.53	6082.03	996.247	1475.24	1075.13	1251.24	811.169	2534.42	4951.39	1357.24	514.628	277.056	3.64813
POPTR_0009s06350_1	1194.88	1102.46	867.11	1303.6	809.154	594.22	273.361	384.098	236.272	215.358	241.572	259.691	978.571	268.392	119.438	26.8715	3.64605
POPTR_0019s10310_1	537.339	1282.67	657.19	874.865	852.274	591.195	154.183	320.205	173.245	162.977	181.883	323.077	799.256	219.262	122.359	35.7128	3.64522
POPTR_0008s15800_1	12556.4	9908.76	4979.09	13073.6	8212.26	6959.91	3505.5	1301.24	3013.6	2626.4	2261.63	2581.09	9281.66	2548.24	1421.86	333.301	3.64238
POPTR_0009s08650_1	6137.64	7133.5	6363.96	5420.2	6494.85	6569.99	738.886	2547.34	1830.78	790.925	1449.9	3121.6	6353.36	1746.57	252.428	426.883	3.63762
POPTR_0008s07330_1	7908.6	5124.98	3091.74	5005.51	6033.45	7849.67	978.096	2293.5	622.24	1371.95	902.633	3476.64	5835.66	1607.51	827.424	485.119	3.63025
POPTR_0010s13500_1	4842.68	2767.66	1919.1	3522.25	2496.49	2670.7	909.026	1159.53	796.396	623.067	663.702	885.25	3036.48	839.495	458.018	86.9367	3.61704
POPTR_0008s15780_1	13817.3	10116.6	5723.67	14357.3	8457.53	7309.64	3740.28	1470.28	3217.81	2984.51	2232.34	2891.91	9963.68	2756.19	1568.03	356.654	3.61502
POPTR_0010s11290_1	4856.45	4387.43	6064.91	5182.7	5165.34	3546.24	1573.1	1800.14	1158.92	862.133	375.348	2308.91	4867.18	1346.43	379.376	309.6	3.61489
POPTR_0007s03390_1	1166.31	2222.6	818.633	3570.03	1023.8	804.366	305.504	435.407	505.117	526.821	422.103	462.74	1600.96	442.949	491.214	35.0278	3.61431
POPTR_0008s13870_1	1686.4	2257.74	1353.1	2377.95	2439.53	3257.56	2342.81	253.856	216.229	69.675	300.458	520.812	2228.71	617.307	295.763	383.663	3.61038
POPTR_0006s23730_1	5290.42	3039.04	2668.51	4957.17	3214.79	3437.49	1017.17	765.598	1505.31	719.455	1226.53	1034.88	3767.9	1044.82	485.28	131.112	3.60626
POPTR_0014s15840_1	159.251	150.756	216.99	330.357	148.235	107.33	73.019	56.631	40.568	56.563	41.665	40.259	185.487	51.4508	35.4235	5.857	3.60512
POPTR_0009s02440_1	505.74	573.383	1356.31	470.455	331.061	691.026	192.722	186.354	151.915	170.709	176.136	212.237	654.663	181.679	162.612	9.19686	3.60341
POPTR_0003s20490_1	3106.67	871.443	603.793	1183.56	1371.52	507.861	826.312	266.399	194.127	149.175	371.028	316.313	1274.14	353.892	427.765	109.54	3.60036
POPTR_0009s08660_1	5749.35	5497.56	5807.57	5360.92	5749.96	5832.19	585.783	2464.17	1709.45	686.715	1291.84	2706.05	5666.26	1574	85.5816	396.775	3.5999
POPTR_0003s09020_1	1057.2	1425.81	935.312	1975.31	1876.45	424.026	648.24	478.523	383.949	295.673	175.566	155.602	1282.35	356.259	265.449	84.2738	3.5995
POPTR_0001s39650_1	10228.6	9853.17	5143.43	8866.45	10358.3	4303.85	946.727	1708.02	2444.82	2136.08	2472.88	3844.72	8125.63	2258.88	1207.31	430.606	3.5972
POPTR_0014s02630_1	5374.8	2036.85	2194.53	2109.41	3507.53	1779.57	884.74	479.919	619.845	497.526	711.812	1533.43	2833.78	787.878	619.372	176.453	3.59673
POPTR_0009s01930_1	147.084	211.449	282.404	255.699	197.273	55.161	52.276	65.236	43.779	48.43	59.392	50.488	191.512	53.2668	36.539	3.48078	3.59533
POPTR_0001s39940_1	10323.6	9274.25	5019.98	7572.76	10363	4145.13	866.169	1600.35	2110.91	1923.6	2577.03	3920.38	7783.12	2166.41	1204.11	461.221	3.59264
POPTR_0003s05980_1	9734.16	10933.1	11269.7	10536.8	8894.55	8690.56	781.514	2889.91	3193.85	2194.33	4615.44	3054.22	10009.8	2788.21	480.74	564.409	3.59005
POPTR_0007s03940_1	1113.95	490.883	1335.03	524.955	736.74	584.123	168.889	197.153	184.166	256.837	189.394	337.455	797.614	222.316	155.768	28.6186	3.58775
POPTR_0017s00610_1	5154.03	3604.31	3109.64	4527.17	5324.54	2661.2	665.312	1175.24	1673.19	1903.67	652.026	728.098	4063.48	1132.92	493.219	245.074	3.58673
POPTR_0017s03870_1	420.562	238.007	158.799	257.192	290.46	264.615	54.32	58.431	97.571	82.84	74.42	87.784	271.606	75.8943	38.2906	7.56856	3.57874
POPTR_0009s06590_1	312.997	276.522	308.771	370.587	196.886	950.044	87.719	88.387	135.885	102.543	120.672	139.873	402.634	112.513	122.6	10.3104	3.57855
POPTR_0003s11220_1	1356.24	848.675	1220.53	639.812	693.49	1159.42	281.945	247.722	324.027	199.875	360.938	240.917	986.362	275.904	133.63	26.368	3.57502
POPTR_0010s23790_1	748.419	1068.12	1070.99	1014.46	584.598	274.257	99.343	260.211	214.82	115.093	221.925	420.414	793.473	221.968	143.739	51.9051	3.57472
POPTR_0002s25070_1	7361.27	7575.74	7582.36	7697.2	6153.74	4405.49	1999.08	2019.61	1998.52	1498.52	1543.74	2354.31	6795.97	1902.3	582.584	145.369	3.5725
POPTR_0015s09980_1	4771.94	3128.82	2529.1	3986.99	3204.1	2827.63	829.134	262.493	1704.8	861.957	1135.82	934.276	3408.1	954.747	370.101	209.704	3.56963
POPTR_0006s04460_1	3949.67	4010.1	2719.47	3601.79	2649.85	1355.88	539.919	1366.95	888.812	869.598	559.932	899.24	3047.79	854.076	454.976	134.424	3.56853
POPTR_0002s17320_1	7836.1	5269.12	3383.53	7066.07	7293.13	2216.84	1364.27	602.082	2346.42	1938.88	1981.05	1045.23	5510.8	1546.32	1028.33	293.875	3.56381
POPTR_0005s08720_1	1419.15	1946.64	2416.18	1951	1846.74	884.602	231.94	1125.52	399.036	123.832	139.843	921.297	1744.05	490.244	235.829	191.985	3.55752
POPTR_0005s27730_1	789.526	307.956	902.919	479.669	575.176	739.258	159.078	178.652	130.921	133.048	121.001	344.624	632.417	177.887	98.2147	37.7401	3.55516
POPTR_0009s12090_1	2878.41	2494.49	2261.45	3196.31	1973.53	1271.45	486.436	761.083	636.883	332.812	755.848	986.216	2345.94	659.88	305.226	102.671	3.55511
POPTR_0010s08300_1	2745.59	6031.98	4816.67	5043.74	3924.67	1197.45	845.731	2506.67	1239.49	720.312	778.526	598.955	3960.02	1114.95	782.538	320.003	3.55175
POPTR_0001s39670_1	5574.1	5809.35	3141.21	5268.49	6497.53	2663.52	517.812	844.526	1546.74	1257.03	1606.45	2385.89	4825.7	1359.74	693.722	292.141	3.54898
POPTR_0019s02560_1	154.387	178.877	158.714	244.327	100.475	92.217	55.253	36.508	47.39	37.85	36.909	48.202	154.833	43.6853	24.8822	3.46075	3.54427
POPTR_0006s15610_1	588.358	949.883	1313.56	874.312	619.709	409.524	142.177	94.768	148.599	284.781	438.425	236.167	792.558	224.153	144.384	56.1788	3.53579
POPTR_0005s03720_1	294.816	324.52	572.74	304.243	407.326	406.394	98.505	134.867	117.975	95.119	63.73	143.585	385.006	108.964	46.697	13.1118	3.53335
POPTR_2074s00200_1	1414.13	1748.29	1850.28	1785.59	1257.44	1713.39	377.026	423.149	418.015	558.431	459.955	528.955	1628.19	460.922	105.651	31.269	3.53246
POPTR_0007s11130_1	1437.62	2610.78	2674.58	2483.81	2368.45	1527.41	568.905	698.259	850.169	541.522	510.312	546.812	2183.77	619.33	247.784	58.3976	3.52603
POPTR_0011s14830_1	561.696	599.24	585.623	667.138	675.74	384.501	124.396	149.841	198.393	129.907	241.865	142.015	578.99	164.403	47.2058	20.649	3.52177
POPTR_0010s17880_1	337.169	44.875	191.5	169.718	115.735	85.126	34.867	42.856	35.741	51.708	71.526	31.462	157.354	44.6933	46.1531	6.70624	3.52075
POPTR_0001s22930_1	8911.62	10805.2	8126.7	9135.24	9724.99	4157.81	1680.17	2755	2061.31	2839.88	2339.31	2798.38	8476.92	2412.34	1027.19	211.08	3.51398
POPTR_0019s02370_1	346.169	485.743	354.599	403.526	510.377	187.987	88.877	86.587	134.389	125.835	110.185	106.165	381.4	108.673	51.9154	8.58859	3.50961
POPTR_0256s00200_1	1355.91	1708.7	1727.6	2083.54	1528.63	894.384	258.495	806.526	605.18	334.199	211.722	435.151	1549.8	441.879	179.928	101.563	3.50729
POPTR_0001s39630_1	8913.07	9067.31	5802.95	8159.01	10362.8	3982.24	988.489	1665.99	2331.95	2060.62	2507.31	3646.53	7714.57	2200.15	1059.47	398.831	3.50638
POPTR_0007s03990_1	6501.6	10019.8	7288.45	10262.5	11506.2	3587.56	4462.26	2529.49	3187.37	1418.37	1370.31	1078.6	8194.36	2341.07	1318.89	587.835	3.50027
POPTR_0006s12350_1	15883.2	8916.95	9981.1	9650.49	10681.3	3619.16	1716.88	1959.45	1520.45	2213.1	2756.05	6619.13	9788.71	2797.51	1752.94	859.046	3.49908
POPTR_0017s07320_1	780.783	1365.81	808.033	1673.81	553.66	578.265	227.892	301.707	286.935	333.736	231.207	267.016	960.061	274.749	203.986	18.4456	3.49432
POPTR_0016s08770_1	7587.06	7296.53	6227.13	7271.63	6742.86	6843.95	1351.1	3876.65	972.293	2185.1	636.098	2992.14	6994.86	2002.23	218.54	561.35	3.49354
POPTR_0002s18570_1	14369.4	13064.7	8869.76	13222.1	11978.2	12054.6	3050.06	4873.82	1860.55	3701.34	1952.45	5627.77	12259.8	3511	839.952	685.266	3.49182
POPTR_0010s25110_1	3118.53	2490.2	1521.35	2951.24	2571.56	1896.31	551.526	986.883	338.026	758.821	422.955	1118.03	2424.87	696.039	274.207	140.034	3.48381
POPTR_0006s19510_1	430.977	293.584	154.55	448.265	213.267	212.097	65.883	117.185	49.968	67.665	48.87	154.175	292.123	83.9577	54.8495	18.9875	3.47941
POPTR_0001s06970_1	9838.67	9251.67	7893.03	10242.7	7921.88	4348.9	985.312	3332.67	1935.45	1141.35	854.419	5980.24	8249.48	2371.57	958.159	891.59	3.47848
POPTR_0004s07440_1	669.451	540.098	601.026	483.74	388.669	483.344	124.022	215.805	154.4	105.704	156.084	154.593	527.721	151.768	44.2056	16.7643	3.47716
POPTR_0016s01240_1	2891.71	2794.82	778.716	3637.24	2870.98	1254.38	442.17	1049.38	341.423	822.018	345.549	1095.06	2371.31	682.599	493.409	156.448	3.47394
POPTR_0009s01630_1	9174.38	6097.81	6928.6	6009.24	5682.1	7320.95	1700.85	3062.24	972.142	1967.9	869.598	3331.26	6868.85	1984	574.987	461.471	3.46213
POPTR_0014s02980_1	2623.29	1501.57	963.762	1602.53	1619.95	1774.81	355.872	608.339	142.503	390.378	329.249	1090.42	1680.98	486.127	241.099	148.18	3.45791
POPTR_0008s02180_1	1112.6	595.24	1034.16	652.598	544.669	645.945	165.17	261.506	288.817	142.668	169.892	298.672	764.201	221.121	109.076	31.0726	3.45603
POPTR_0001s07810_1	8010.82	7482.66	4777.48	8117.73	6842	4090.72	882.883	2202.1	2575.56	1514.28	1875.81	2338.42	6553.57	1898.17	767.769	277.397	3.45256
POPTR_0004s21060_1	1834.54	1643.38	1339.28	2390.42	854.455	456.383	401.2	507.947	348.383	442.526	471.932	295.375	1419.74	411.227	311.022	35.4915	3.45246
POPTR_0002s11070_1	392.472	279.221	333.654	249.851	271.439	222.761	71.709	85.888	63.174	80.37	74.523	131.058	291.566	84.4537	27.5573	10.7788	3.45238
POPTR_0001s27530_1	1837.67	3443.06	2398.1	3238.13	3877.31	1183.76	573.919	901.366	862.812	873.815	474.24	945.509	2663.01	771.943	462.745	87.9434	3.44974
POPTR_0001s22850_2	4263.24	5714.29	4568.37	5044.7	5195.67	2471.73	848.183	1546.95	1244.03	1405.49	1227.38	1632.67	4543	1317.45	506.702	125.459	3.44833
POPTR_0001s05520_1	1425.21	434.821	742.953	640.955	376.318	563.067	68.129	192.568	120.309	166.099	275.173	390.886	697.221	202.194	170.301	51.7705	3.44828
POPTR_0014s02780_2	1576.56	1349.46	1491.88	1853.1	1648.81	1122.75	671.881	404.905	294.516	315.599	501.883	434.24	1507.1	437.171	112.681	61.792	3.44738
POPTR_0473s00200_1	13746	14455	15284.6	12283.7	14361.4	13981	1552.76	6114.23	3993.81	2012.65	3435.94	7302.93	14018.6	4068.72	447.039	1012.08	3.44547
POPTR_0001s22880_1	10221.5	12460.9	9879.3	10756	11482.2	4966.69	1906.4	3646.29	2500.49	3562.85	2553.99	3178.33	9961.1	2891.39	1169.84	305.935	3.44509
POPTR_0019s01420_1	10136.7	10468.9	8350.06	8708.38	9666.95	9490.15	5028.44	2874.13	1097.6	4152.95	1358.6	1982.44	9470.2	2749.03	364.192	705.141	3.44493
POPTR_0004s17590_5	1008.19	1444.61	1869.43	1204.36	1254.23	1770.88	335.832	376.026	231.307	603.883	198.388	739.677	1425.28	414.185	150.878	95.8203	3.44117
POPTR_0017s07370_1	2601.3	4893.89	2695.16	5612.51	1753.23	2191.14	755.476	978.133	1005.1	1151.13	879.598	974.133	3291.2	957.262	703.245	59.1082	3.43814
POPTR_0005s04490_1	6014.95	4048.74	4006.93	4308.2	4699.63	3174.33	3101.91	645.558	921.526	445.92	1168.03	1354.32	4375.46	1272.88	423.454	427.263	3.43746
POPTR_0002s06120_1	521.931	492.852	321.882	371.01	348.656	668.683	86.911	187.31	168.752	81.649	117.89	150.313	454.169	132.138	59.2124	19.5064	3.43709
POPTR_0009s01490_1	4518.67	3578.43	1604.57	3430.9	3631.23	2834.45	653.49	1206.53	394.919	1023.38	513.873	1910.85	3266.37	950.507	436.988	251.449	3.43645
POPTR_0018s02630_1	845.276	737.918	1556.1	383.082	859.414	978.394	462.425	211.615	231.848	56.63	183.81	415.276	893.364	260.267	171.402	67.9364	3.43248
POPTR_0014s11960_1	5164.74	5570.88	6825.73	4428.31	6032.74	7251.58	1997.54	2021.24	806.158	2083.06	1087.62	2282.24	5879	1712.98	469.617	272.06	3.43204
POPTR_0001s11400_1	472.371	217.423	159.437	404.014	294.448	112.65	74.68	72.765	80.672	103.315	77.118	76.485	276.724	80.8392	62.9246	5.06409	3.42314
POPTR_0001s08480_1	724.499	231.98	167.801	301.634	821.568	97.022	100.238	101.347	117.232	136.248	119.98	109.905	390.751	114.158	136.547	6.02425	3.42288
POPTR_0001s06690_1	163.412	169.433	128.61	276.319	178.416	65.908	40.006	67.688	39.727	39.727	37.431	62.6	163.683	47.8632	30.8072	6.0437	3.41981
POPTR_0017s06840_4	1145.49	445.724	136.682	391.598	699.974	122.926	103.184	100.057	90.299	173.079	192.534	201.864	490.399	143.503	172.624	22.8286	3.41735
POPTR_0012s09220_1	2713.74	1228.17	2030.02	1039.42	1344.06	1798.74	223.388	376.153	322.405	386.828	210.856	1454.6	1692.36	495.705	277.969	212.692	3.41405
POPTR_0009s07350_2	1218.56	562.195	619.995	741.627	633.361	261.223	131.113	128.376	205.116	301.139	254.15	162.999	672.827	197.149	139.795	31.2302	3.41279
POPTR_0001s13170_1	69.217	186.082	110.628	296.03	154.276	123.618	47.86	75.548	31.171	38.954	32.477	50.069	156.642	46.0132	35.3	7.33626	3.40428
POPTR_0013s04250_1	5942.47	6386.92	4557.74	7842.95	5609.52	2104.77	1125.22	2490.67	1960.54	1495.09	1053.98	1406.37	5407.4	1588.65	868.281	244.504	3.40378
POPTR_0006s07600_1	960.812	385.526	648.974	660.098	506.74	474.812	136.306	191.847	176.252	206.603	164.737	193.47	606.16	178.202	90.8485	11.254	3.40153
POPTR_0002s23560_1	1599.03	1333.42	2877.38	1213.1	1324.03	2077.53	508.384	404.312	655.534	391.471	552	556.268	1737.41	511.328	285.893	44.8535	3.39784
POPTR_0001s45600_1	2881.64	1638.66	3067.06	2220.3	1647.14	1844.88	991.702	938.582	277.023	509.74	480.494	719.402	2216.61	652.824	280.146	125.272	3.39543
POPTR_0001s29560_1	219.021	260.029	777.065	175.62	160.973	360.319	56.206	110.739	82.192	94.268	93.568	138.622	325.505	95.9325	103.977	12.3563	3.39306
POPTR_0012s05070_1	820.062	1375.27	1130.67	1447.82	1073.88	333.955	180.577	490.526	303.814	218.665	198.672	430.701	1030.28	303.826	182.69	58.122	3.39101
POPTR_0011s06900_1	1848.67	989.444	621.633	1431.63	1363.85	265.122	197.26	78.91	508.579	425.624	558.169	159.158	1086.73	321.283	259.008	89.9984	3.38245
POPTR_0011s12660_1	1068.9	495.8	260.434	1199.51	378.315	216.728	148.278	109.097	208.14	187.248	213.584	203.858	603.281	178.367	189.886	18.503	3.38224
POPTR_0016s00790_1	898.534	751.455	296.193	842.733	1029.64	658.024	164.108	293.03	140.96	216.784	144.796	364.238	746.097	220.653	113.696	40.5821	3.38132
POPTR_0019s15100_2	1278.29	1204.88	1667.97	1150.73	1276.59	627.708	223.26	683.764	380.798	135.928	139.921	568.469	1201.03	355.357	149.794	103.136	3.37978
POPTR_0009s08670_1	14536.8	14383.6	14712.6	12326.2	13948.1	14187.8	1557.45	6063.65	4406.77	1872.99	3643.46	7341.32	14015.9	4147.61	388.904	1021.28	3.37926
POPTR_0009s13850_1	945.745	1190.97	1348.3	1512.41	1427.22	723.205	529.179	346.383	380.802	229.738	274.418	354.941	1191.31	352.577	136.064	46.142	3.37887
POPTR_0006s09540_1	3970.31	3689.52	2987.23	3830.32	2994.05	2329.25	475.513	1410.01	1123.46	754.942	699.268	1397.83	3300.11	976.837	283.977	174.812	3.37837
POPTR_0016s14440_1	7671.49	2682.32	799.026	5211.24	4889.38	544.829	393.073	350.912	1073.13	2003.95	2042.74	589.437	3633.05	1075.54	1246.61	347.826	3.37788
POPTR_0011s04710_1	2393.33	2368.13	1489.1	2169.98	1698.38	1678.45	463.664	548.976	568.57	624.696	444.24	844.526	1966.23	582.445	175.234	64.8055	3.37581
POPTR_0017s07310_1	1438.61	2558.86	1448.4	2846.05	750.758	946.464	434.883	584.148	490.169	534.464	459.605	457.633	1664.86	493.484	381.794	25.1217	3.37368
POPTR_0016s09710_1	1323.24	2586.45	2096.78	1976.05	1739.1	492.932	386.67	1014.71	619.026	193.292	261.895	554.332	1702.43	504.988	323.722	133.492	3.37122
POPTR_0001s38470_1	7732.31	6431.63	3249.42	6802.91	6148.47	5695.63	1147.6	3700.67	617.868	1345.18	643.34	3251.17	6010.06	1784.3	678.576	602.819	3.36829
POPTR_0014s04970_1	88.01	112.25	277.238	119.284	225.617	77.578	38.316	63.197	42.436	40.091	35.457	48.003	149.996	44.5833	36.5315	4.49677	3.3644
POPTR_0007s05860_1	753.169	405.419	656.598	141.043	510.312	311.885	180.258	149.069	142.249	88.385	142.537	124.142	463.071	137.773	100.742	13.5651	3.36111
POPTR_0011s11170_1	711.24	834.598	604.633	898.812	450.312	334.129	155.602	181.275	141.429	233.305	217.639	211.452	638.954	190.117	98.1244	16.3925	3.36085
POPTR_0523s00220_1	1776.81	1483.28	1614.03	2206.67	1142.74	717.026	250.772	494.812	767.669	331.169	296.815	520.026	1490.09	443.544	230.598	85.9892	3.35951
POPTR_0004s09280_1	3742.86	2435.05	1287.88	3027.64	3168.81	362.526	3088	318.427	99.21	76.384	174.155	422.526	2337.46	696.45	571.11	527.311	3.35625
POPTR_0014s06170_1	1839.76	1695.81	1080.88	1703.2	1497.86	1290.31	343.515	429.821	538.032	382.266	636.08	388.348	1517.97	453.01	128.493	49.9825	3.35085
POPTR_0008s09970_1	2372.76	1619.91	1245.8	2156.08	1889.27	862.347	429.61	326.017	601.316	499.025	608.392	564.561	1691.03	504.82	253.798	49.5049	3.34977
POPTR_0001s46680_1	11179.7	8506.12	10486	9350.95	8957.2	11944.8	3272.53	4168.67	1262.31	3585.53	1472.81	4326.13	10070.8	3014.66	604.007	596.392	3.34061
POPTR_0018s10480_1	18406.5	11930	16459.7	10698.9	11407	20252.3	1637.34	5944.74	2689.65	2365.38	2739.29	11383.5	14859.1	4459.98	1811.48	1656.37	3.33165
POPTR_0005s20580_1	842.5	717.169	801.341	923.39	916.312	801.019	330.349	354.179	173.24	183.912	242.332	217.713	833.622	250.288	35.0092	33.8643	3.33066
POPTR_0014s04960_1	454.307	224.639	566.175	316.982	218.28	159.18	92.047	92.523	109.634	96.011	70.275	122.535	323.261	97.1708	70.3959	7.92782	3.32672
POPTR_0003s05970_1	6263.64	7175.88	7144.48	8054.96	6552.67	6385.69	566.955	2076.38	2650.85	1896.88	3061.17	2255.16	6929.55	2084.57	300.312	381.679	3.32422
POPTR_0004s17590_3	1006.29	1274.77	1616.23	1208.04	1251	1681.53	313.01	349.312	234.086	627.476	237.883	656.581	1339.64	403.058	115.567	85.1983	3.32369
POPTR_0007s05490_1	4106.95	2157.64	2429.03	2589.83	2639.53	2129.17	785.169	925.289	750.205	579.24	673.038	1124.08	2675.36	806.171	327.725	86.7299	3.3186
POPTR_0008s19430_1	987.085	349.812	961.812	321.893	469.658	718.642	216.22	167.482	106.495	151.657	190.658	315.383	634.817	191.316	133.337	31.8426	3.31816
POPTR_0006s13950_1	1960.95	1132.59	606.955	1080.36	1311.29	1183.85	330.098	580.24	177.961	328.812	260.832	518.867	1212.67	366.135	196.092	68.8064	3.31207
POPTR_0005s05430_1	2549.03	2276.6	1598.85	2562.03	1593.94	782.336	392.669	680.99	659.669	475.883	668.455	554.883	1893.8	572.091	312.067	53.126	3.3103
POPTR_0001s12940_1	10058.9	8100.03	5186.59	9085.2	7495.35	7600.23	1428.68	4274.83	816.234	2399.97	905.669	4535.04	7921.06	2393.41	740.791	741.833	3.30954
POPTR_0008s23130_1	424.24	435.205	451.526	550.669	349.741	177.499	87.719	127.062	140.96	134.251	105.835	126.443	398.147	120.378	56.2832	8.88965	3.30746
POPTR_0002s23450_1	633.54	380.687	365.205	766.696	599.458	519.371	178.266	207.351	123.24	169.414	129.817	180.093	544.16	164.697	69.2623	14.4195	3.30401
POPTR_0017s07400_1	1605.69	2609.19	1750.26	3624.19	1044.31	1000.59	478.151	649.853	581.599	696.024	530.622	588.662	1939.04	587.485	452.409	35.1533	3.30057
POPTR_0006s16610_1	5540.16	4682.58	4244.85	6248.88	3840.53	3706.77	957.989	1253.93	1894.24	1276.7	1848.12	1332.38	4710.63	1427.23	448.861	164.575	3.30055
POPTR_0015s08040_1	5146.31	2242.03	1350.25	2006.67	1703.53	3116.95	658.251	841.169	461.821	629.526	801.477	1325.57	2594.29	786.303	619.564	132.713	3.29935
POPTR_0003s21450_1	12959.2	15580.5	16939.3	14661.7	14139.5	9618.82	2453.1	5502.67	6411.74	2217.24	3513.6	5352.06	13983.2	4241.73	1129.09	783.829	3.29657
POPTR_0014s01430_1	900.116	1090.63	936.239	1014.59	907.205	249.591	151.141	248.664	325.523	179.163	161.764	481.002	849.729	257.876	135.456	57.0164	3.29511
POPTR_0007s10340_1	660.669	1229.02	873.84	1577.95	1622.59	497.669	231.259	159.329	645.026	303.885	500.883	122.588	1076.96	327.162	211.845	91.8638	3.29182
POPTR_0009s15770_1	5923.92	5918.12	5110.27	6925.04	5183.67	4900.61	1655.53	1775.63	2001.67	1430.77	1665.93	1789.88	5660.27	1719.9	337.187	84.3925	3.29105
POPTR_0019s08580_1	1623.64	921.273	668.481	818.15	833.516	1181.94	295.55	328.633	188.804	257.899	302.408	465.598	1007.83	306.482	154.732	41.0624	3.28839
POPTR_0009s16070_1	474.24	492.598	165.36	806.883	534.169	294.964	93.885	188.089	101.962	130.938	145.902	181.19	461.369	140.328	98.2105	17.5487	3.2878
POPTR_0006s04890_1	1578.43	1741.13	1260.48	1514.87	1563.7	1874.72	210.657	866.369	456.232	272.737	486.421	608.149	1588.89	483.428	93.5844	106.159	3.28671
POPTR_0003s02940_1	1190.04	755.384	955.858	900.069	613.268	600.569	367.788	239.767	187.056	321.257	165.058	245.552	835.865	254.413	101.065	34.7196	3.28546
POPTR_0894s00200_1	489.663	311.885	192.239	672.571	281.689	424.558	77.118	188.907	70.121	120.786	117.215	148.104	395.434	120.375	76.8736	19.8719	3.28501
POPTR_0005s07740_1	5280.91	3934.58	4132.5	4350.09	3378.45	3546.81	1499.95	1711.9	914.876	1092.93	808.526	1473.67	4103.89	1250.31	304.11	162.202	3.2823
POPTR_0004s17590_6	920.894	1006.91	1466.53	1239.09	1055.9	1558.9	219.701	359.598	233.458	536.455	206.067	654.299	1208.04	368.263	116.092	84.0787	3.28036
POPTR_0017s07700_1	3612.24	4522.6	4480.38	3126.34	3959.63	3266.23	1052.06	1457.61	1072.03	956.455	1004.1	1460.24	3827.9	1167.08	266.823	102.673	3.2799
POPTR_0018s10920_1	4773.24	3148.78	2825.6	2193.35	2957.26	1568.67	304.841	306.957	131.127	283.819	139.921	4168.31	2911.15	889.163	483.768	719.323	3.27403
POPTR_0016s07820_1	841.092	591.421	912.092	636.153	927.26	781.633	212.095	238.381	231.606	215.771	231.877	302.897	781.608	238.771	62.9626	14.7672	3.27346
POPTR_0006s13920_1	787.291	1049.43	1365.07	947.312	963.24	868.312	222.119	341.098	228.1	363.098	347.812	325.384	996.776	304.602	89.9711	28.0776	3.27239
POPTR_0009s03410_1	3963.01	2170.14	2607.99	1492.15	2157.26	1928.7	497.229	467.124	727.312	311.099	720.312	1657.74	2386.54	730.136	381.745	215.366	3.26862
POPTR_0016s04600_1	641.898	289.093	286.799	367.609	430.211	227.498	174.366	105.164	105.352	106.524	111.387	83.509	373.851	114.384	66.7071	13.8397	3.2684
POPTR_0004s17640_1	1694.3	831.816	670.816	1061.71	371.931	324.752	237.864	221.627	251.776	296.286	303.986	205.606	825.887	252.858	227.248	17.8148	3.26621
POPTR_0001s24740_1	1119.81	432.213	644.098	363.981	1012.59	430.455	139.626	183.714	165.339	160.868	131.455	445.537	667.191	204.423	145.312	53.4836	3.26377
POPTR_0014s10600_1	13701	12415.1	8920.2	14117	11982.6	11640.5	3150.49	5272.69	1937.06	3895.41	2080.17	5986.63	12129.4	3720.41	826.115	742.2	3.26023
POPTR_0473s00220_1	9912.02	13532.2	12334.2	11538.6	11498.3	12142.4	1763.32	5493.38	3920.24	1580.53	2995.08	6036.32	11826.3	3631.48	533.776	835.1	3.2566
POPTR_0002s10200_1	511.608	487.158	312.718	482.106	548.372	155.036	89.308	153.452	120.146	136.371	124.562	143.472	416.166	127.885	67.7837	10.0554	3.25422
POPTR_0010s07750_1	5834.28	5114.06	2599.31	5650.38	5263.36	4652.63	1263.92	2615.99	492.256	1414.44	660.676	2503.12	4852.34	1491.73	527.429	401.713	3.25282
POPTR_0006s04070_1	485.541	104.867	208.984	185.442	252.707	112.83	62.355	76.308	76.211	55.032	33.185	112.691	225.062	69.297	62.4451	11.8924	3.24779
POPTR_0008s15760_1	6175.88	7225.28	4464.53	8841.29	6346.9	4105.38	2028.66	1417.64	2377.06	2431.29	1428.68	1766.85	6193.21	1908.36	786.099	199.853	3.2453
POPTR_0007s11700_1	462.169	392.126	183.138	1117.95	162.649	128.604	107.231	142.668	127.977	111.38	143.209	121.912	407.773	125.729	166.859	6.81226	3.24326
POPTR_0004s17590_2	1031.58	1089.41	1518.95	1024.82	1042.73	1466.08	226.607	368.669	216.846	566.467	183.271	650.778	1195.59	368.773	103.621	88.6146	3.24209
POPTR_0004s18960_1	986.883	519.296	1333.6	806.883	460.174	89.911	153.431	128.376	115.411	123.287	158.851	615.312	699.457	215.778	195.709	87.8686	3.24156
POPTR_0010s12400_1	285.289	283.247	143.319	354.766	324.58	237.731	64.175	114.915	62.193	78.692	108.505	74.632	271.489	83.852	33.2563	10.0809	3.23771
POPTR_0022s00750_2	3034.56	1225.03	1514.98	1636.41	2101.4	772.633	484.812	450.526	616.383	537.898	419.383	671.526	1714.17	530.088	350.134	43.8854	3.23374
POPTR_0015s10300_1	208.12	136.306	136.435	173.353	138.728	65.677	51.52	56.2	41.405	42.451	41.355	33.629	143.103	44.4267	21.2102	3.62207	3.22111
POPTR_0010s19090_1	778.015	322.823	1580.88	321.17	301.721	1191.66	227.17	259.494	233.84	262.474	171.267	242.572	749.379	232.803	241.126	14.8428	3.21894
POPTR_0017s06840_3	11276.9	8643.32	2585.65	8879.95	10361	2847.68	1543.45	1686.13	1168.74	2995.74	2965.78	3495.97	7432.43	2309.3	1690.32	428.304	3.21847
POPTR_0017s06840_1	10209.7	7431.74	2345.7	7889.6	9102.81	2741.03	1514.16	1184.77	905.669	2721.81	2847.24	3177.94	6620.1	2058.6	1478.34	433.772	3.21583
POPTR_0001s45630_1	382.137	91.819	98.255	162.791	113.597	57.378	49.542	42.856	39.727	52.556	49.609	47.732	150.996	47.0037	52.9195	2.14236	3.21243
POPTR_0015s15280_1	596.098	266.03	449.455	506.24	336.247	158.471	112.816	119.642	133.103	139.366	112.022	103.022	385.423	119.995	72.4599	6.16561	3.21199
POPTR_0018s07390_1	1060.7	1239.62	1092.24	1344.95	1598.48	1012.04	444.504	368.669	317.029	378.455	385.752	393.865	1224.67	381.379	98.8045	18.4074	3.21117
POPTR_0727s00200_1	327.853	425.648	395.221	521.622	483.733	181.513	161.883	147.611	131.621	93.531	96.855	96.517	389.265	121.336	54.6751	13.3096	3.20815
POPTR_0002s15170_1	1425.23	1340.53	482.096	1571.51	1479.5	250.601	176.838	185.513	481.562	384.58	586.633	226.9	1091.58	340.338	255.565	76.455	3.20734
POPTR_0001s33560_1	476.751	346.573	343.73	435.428	253.691	174.722	133.169	131.567	94.871	75.365	102.337	98.182	338.483	105.915	50.0467	10.0572	3.19579
POPTR_0008s07890_1	934.877	694.062	972.162	796.598	685.526	1059.64	409.552	211.106	206.297	250.772	230.348	301.886	857.145	268.327	69.2799	34.6082	3.19441
POPTR_0002s26280_1	2226.24	1906.13	557.455	1837.6	1416.42	1409.95	374.789	915.48	166.727	454.639	170.445	848.642	1558.97	488.454	259.92	145.71	3.19164
POPTR_0013s07700_1	190.315	134.609	325.447	444.91	121.258	98.367	61.32	65.899	67.186	63.345	77.15	77.16	219.151	68.6767	61.4546	3.07408	3.19105
POPTR_0339s00200_1	3054.84	3392.83	2073.12	4343.27	2897.88	884.273	881.951	540.054	902.298	1156.63	1015.64	723.455	2774.37	870.005	529.228	96.9316	3.18891
POPTR_0008s15320_1	3614.37	3434.97	4914.7	3018.99	4481.64	3122.82	1657.33	1950.71	560.812	757.955	752.577	1404.2	3764.58	1180.6	342.69	254.269	3.18871
POPTR_0016s08050_1	7304.03	7629.03	6245.84	7207.57	6403.24	6352.9	3284.65	1595.25	1888.38	2498.52	1071.17	2573.17	6857.1	2151.86	264.749	353.724	3.1866
POPTR_0008s01460_1	193.729	107.719	295.242	111.412	143.673	130.326	44.471	50.909	48.786	50.863	46.411	66.946	163.684	51.3977	31.9924	3.58855	3.18465
POPTR_0016s07020_1	605.708	400.152	581.026	805.585	269.895	296.564	120.374	183.823	135.943	140.524	169.566	178.949	493.155	154.863	92.7674	11.6414	3.18446
POPTR_0007s09410_1	160.034	168.889	218.067	204.844	169.106	145.056	42.943	93.332	47.773	41.135	41.004	69.118	177.666	55.8842	12.4828	9.48619	3.17918
POPTR_0010s01170_1	14298.8	16341	13797.9	14606.2	15385.5	14636.8	581.246	2833.81	1673.86	2834.87	5923.7	14168.1	14844.4	4669.27	401.262	2229.08	3.17916
POPTR_0003s00460_1	186.568	237.461	145.13	313.912	136.526	59.825	46.185	72.091	59.316	46.567	48.44	67.328	179.904	56.6545	39.4082	5.05228	3.17545
POPTR_0001s10080_1	598.383	746.455	817.814	669.883	542.49	862.098	240.983	197.687	228.838	276.964	214.932	175.37	706.187	222.462	55.9023	15.8017	3.17441
POPTR_0020s00420_1	850.474	306.242	268.968	489.834	1057.23	38.769	34.063	643.133	41.228	32.911	40.751	157.049	501.92	158.189	171.706	108.397	3.17291
POPTR_0008s01890_1	752.026	302.6	619.24	381.02	526.883	521.06	154.556	196.631	160.72	154.276	97.445	215.08	517.138	163.118	72.1837	18.2136	3.17033
POPTR_0001s22070_1	1243.43	612.553	580.57	563.89	207.982	700.632	188.789	149.872	80.687	85.664	102.016	626.405	651.509	205.572	150.163	94.0601	3.16925
POPTR_1037s00200_1	457.796	286.104	201.496	421.061	145.13	81.765	72.259	88.323	87.388	76.513	84.328	94.148	265.559	83.8265	67.5116	3.61653	3.16796
POPTR_0010s09920_1	465.955	566.289	452.476	519.312	622.017	708.562	168.972	149.069	171.336	197.183	174.884	191.527	555.769	175.495	43.7768	7.7096	3.16686
POPTR_0010s16180_1	433.114	156.677	70.729	166.854	108.941	124.063	42.585	46.192	71.561	44.886	55.02	74.62	176.73	55.8107	58.2539	6.29055	3.16659
POPTR_0009s07350_1	841.776	342.526	360.455	438.49	451.071	157.73	75.863	80.687	151.668	214.366	178.089	117.89	432.008	136.427	101.325	24.6261	3.16658
POPTR_0008s15770_1	5933.01	7384.57	4588.52	8180.49	6955.31	4231.24	2435.38	1396.88	2359.94	2426.53	1343.24	1820.74	6212.19	1963.79	705.388	229.816	3.16338
POPTR_0017s07340_1	2005.21	3440.44	2072.29	4842.28	1313.82	1562.29	606.584	914.915	937.341	951.812	633.74	772.648	2539.39	802.84	602.509	69.5318	3.163
POPTR_0001s39660_1	5653.23	6564.78	3579.56	6285.2	6869.74	3385.06	826.297	1298.31	1904.38	1660.8	1748.61	2793.55	5389.6	1705.32	685.212	294.351	3.16045
POPTR_0014s10430_1	803.6	876.169	445.169	1122.78	668.848	619.589	187.203	249.844	188.425	213.806	298.028	300.886	756.025	239.699	104.7	23.0689	3.15406
POPTR_0001s38840_1	645.062	229.236	249.13	748.812	369.848	125.222	132.606	102.59	103.689	154.276	101.603	156.395	394.552	125.193	111.334	11.669	3.15154
POPTR_0018s11050_1	3397.06	3248.69	3669.88	3129.17	3241.03	1825.64	378.428	745.116	1119.45	349.6	260.037	3035.4	3085.24	981.338	288.344	472.309	3.14392
POPTR_0004s15040_1	503.455	419.729	505.955	295.273	389.451	241.739	196.259	123.286	89.685	119.075	90.211	132.078	392.6	125.099	48.2144	17.4624	3.13832
POPTR_0013s07800_1	31011.5	22663.2	19468.5	23682.3	31074.6	24803.8	1617.85	15659.8	1453.03	3131.92	2804.85	24012.2	25450.6	8113.28	2094.32	4239.19	3.13691
POPTR_0009s05450_1	1269.1	1735.24	1463.24	2320.24	1500.74	815.409	581.669	542.74	512.987	539.265	376.812	354.455	1517.33	484.655	223.577	42.4983	3.13074
POPTR_0015s04280_1	10104.1	8689.17	12552.7	7182.85	10341.4	10705.6	2821.81	4949.17	1414.2	3164.31	1949.38	4732.06	9929.3	3171.82	818.934	641.855	3.13047
POPTR_0001s09090_1	3342.87	3092.66	1514.67	3672.66	2880.48	2312.03	687.455	1419.22	597.846	861.478	611.871	1200	2802.56	896.312	348.628	152.379	3.12677
POPTR_0470s00200_1	3090.24	3780.24	3220.74	3280.67	2477.93	1502.38	747.883	1277.03	1077.02	824.136	560.026	1069.45	2892.03	925.924	357.205	117.072	3.1234
POPTR_0421s00200_1	2587.21	3132.95	3502.3	2603.9	2515.22	2137.5	236.206	479.919	719.051	1305.81	1211.03	1327.67	2746.51	879.947	218.235	208.973	3.12122
POPTR_0008s20450_1	671.924	430.526	687.388	526.91	469.398	393.642	168.889	194.713	163.873	149.321	136.509	206.005	529.965	169.885	55.5281	11.8238	3.11955
POPTR_0005s18660_1	467.479	418.829	315.4	460.092	406.431	191.363	146.618	150.295	100.062	110.977	100.944	115.565	376.599	120.743	47.3123	9.96941	3.119
POPTR_0001s19220_1	10813.1	8361.68	14947.3	10339.6	7124.48	9692.36	2914.17	3837.76	2143.03	4830.78	2932.95	2997.38	10213.1	3276.01	1200.45	416.785	3.11753
POPTR_0011s16710_1	796.617	1321.49	2178.61	1250.35	1291.85	1666.89	149.375	547.621	474.556	181.78	247.518	1129.39	1417.63	455.04	207.839	164.3	3.11541
POPTR_0006s08630_1	6145.46	2304.85	2946.95	2428.03	2493.2	2138.06	736.169	875.119	1155.55	892.325	1069.1	1198.24	3076.09	987.75	683.291	81.0346	3.11424
POPTR_0002s08750_1	442.916	358.598	1678.53	563.637	628.312	750.737	151.971	262.332	266.396	257.549	201.721	281.841	737.121	236.968	215.24	22.283	3.11063
POPTR_0017s06690_1	1168.88	1059.88	665.312	705.641	543.669	662.026	213.163	288.272	204.844	215.935	287.246	336.026	800.902	257.581	112.32	24.0534	3.10932
POPTR_0006s03260_1	9209.85	4478.88	3324.21	6056.78	6115.88	265.368	6120.09	240.252	799.997	79.337	1130.76	1101.78	4908.49	1578.7	1349.53	1013.87	3.1092
POPTR_0007s10710_1	3084.55	3157.18	1482.88	3579.74	2953.92	2223.44	736.853	1371.1	488.026	979.037	375.619	1353.23	2746.95	883.978	340.034	190.092	3.10749
POPTR_0017s01510_1	8238.24	4349.6	6644.35	6488.53	5152.03	8738.03	974.026	2934.13	1120.88	2477.2	1116.81	4129.81	6601.79	2125.48	759.745	570.875	3.10603
POPTR_0016s01720_1	33411.9	23660.7	23262.3	17081.6	25723.3	19160.7	6711.81	8945.55	4896.92	8659.66	7265.96	9380.22	23716.8	7643.35	2553.54	756.264	3.10293
POPTR_0004s07460_1	1370.53	766.076	1097.2	785.168	601.955	1166.03	227.915	308.023	339.688	144.116	481.969	363.452	964.493	310.861	130.545	51.9872	3.10265
POPTR_0019s04140_1	82.315	91.5	649.845	79.36	86.384	479.169	78.688	83.611	73.595	80.006	82.044	76.207	244.762	79.0252	113.377	1.65708	3.09727
POPTR_0011s03440_1	5525.24	4948.91	2270.64	6877.17	3243.42	1024.49	757.633	3724.01	811.931	826.455	364.061	1230.38	3981.65	1285.74	978.154	548.162	3.09676
POPTR_0007s03420_1	1388.05	2743.99	1239.01	4595.45	1456.31	1110.25	483.849	728.714	753.169	886.049	557.695	639.112	2088.84	674.765	609.373	64.8457	3.09566
POPTR_0001s13690_1	1054.27	1371.46	1747.12	2102.38	2012.66	1250.1	606.937	550.663	508.956	576.455	396.797	442.626	1589.66	513.739	191.433	36.1872	3.0943
POPTR_0006s10620_1	654.6	392.955	510.598	796.598	597.99	294.505	158.073	282.605	184.742	106.181	131.879	185.981	541.208	174.91	81.2611	27.3322	3.0942
POPTR_0004s18780_1	1136.21	882.026	782.598	1023.92	573.098	460.866	168.654	329.188	258.068	174.367	224.409	416.666	809.786	261.892	115.953	43.015	3.09206
POPTR_0016s03130_1	11496.7	7462.37	5286.06	9768.95	9419.28	1906.88	7476.58	1271.09	1663.66	366.848	2337.67	1552.55	7556.7	2444.73	1561.69	1138.98	3.09101
POPTR_0017s02440_1	463.452	342.052	415.806	357.109	394.383	186.959	86.722	122.177	148.144	96.199	109.046	136.597	359.96	116.481	42.5547	10.5676	3.0903
POPTR_0006s10660_1	1316.88	897.919	965.169	1019.42	570.318	445.231	252.539	304.965	292.098	260.463	282.866	294.854	869.157	281.297	141.718	9.21774	3.08981
POPTR_0014s01330_1	381.598	292.589	159.437	339.155	251.685	142.81	74.68	85.044	54.729	101.41	103.002	88.396	261.212	84.5435	42.9047	8.06593	3.08968
POPTR_0011s08310_1	269.965	519.601	434.159	487.623	454.184	152.039	69.649	212.594	159.686	67.979	84.564	156.825	386.262	125.216	64.295	26.7122	3.08476
POPTR_0018s10820_1	305.027	244.995	213.52	344.741	303.024	93.694	66.771	77.662	78.827	80.37	62.355	122.048	250.833	81.3388	40.2982	9.48812	3.08381
POPTR_0009s11970_1	6715.06	3381.55	1729.32	5145.4	5357.54	356.216	3827.28	433.281	839.129	167.58	1236.41	854.766	3780.85	1226.41	1078.03	593.393	3.08287
POPTR_0001s34050_1	447.312	189.487	237.304	207.053	185.439	228.213	99.343	110.175	75.865	63.244	52.612	83.786	249.135	80.8375	44.3792	9.68044	3.08192
POPTR_0001s38010_1	5312.3	3110.54	1913.85	3631.67	3412.92	4656.74	890.712	1816.03	510.99	943.812	761.455	2231.05	3673	1192.34	534.243	301.366	3.0805
POPTR_0013s01470_1	229.864	183.256	366.143	139.296	346.562	268.326	99.502	73.969	67.948	66.012	69.988	120.865	255.575	83.0473	40.0392	9.94402	3.07746
POPTR_0004s17950_1	6863.24	6142.42	3806.97	6604.49	7100.86	4324.8	1376.47	2408.26	1990.56	1701.58	1342.5	2510.77	5807.13	1888.36	624.028	224.768	3.07523
POPTR_0010s13150_1	1043.75	701.236	704.669	552.981	465.331	365.594	146.54	300.066	242.891	125.42	180.656	251.124	638.927	207.783	106.643	30.2638	3.07497
POPTR_0006s29330_1	8631.76	8911.31	8511.63	8147.96	7593.52	6535.58	2804.39	3601.78	1717.64	2102.02	2262.77	3240.8	8055.3	2621.57	390.111	322.083	3.0727
POPTR_0073s00210_1	5136.74	3872.95	2396.51	4634.53	3784.92	4188.31	850.169	2008.95	626.026	1351.85	644.883	2338.82	4002.33	1303.45	417.795	326.812	3.07056
POPTR_0007s11150_1	1712.7	1820.09	2530.17	2657.42	2321.1	1141.15	736.271	783.57	802.523	452.312	515.582	679.812	2030.44	661.678	257.942	65.0434	3.06862
POPTR_0003s14790_1	888.317	1216.03	1449.95	710.041	834.702	488.312	688.883	184.736	338.669	111.227	213.721	288.532	931.226	304.295	155.749	91.4574	3.06028
POPTR_0003s16660_1	1045.32	2541.57	2187.95	2915.92	2076.8	1444.1	415.649	728.793	1104.45	859.175	379.987	503.786	2035.28	665.307	308.96	127.167	3.05916
POPTR_0013s08150_1	949.611	473.203	349.741	467.201	581.669	730.839	145.904	271.063	92.673	204.797	140.804	306.144	592.044	193.564	97.0867	36.9002	3.05864
POPTR_0012s14560_1	2911.17	2117.48	3042.36	2106.81	2664.81	2337.36	526.386	783.383	955.196	893.537	1000.77	808.111	2530	827.896	180.261	75.8101	3.05593
POPTR_0010s18910_1	8495.74	7692.82	9114.81	8053.78	8156.53	6734.44	2210.85	3591.6	2138.78	2380.17	2231.91	3246.84	8041.35	2633.36	357.865	278.782	3.05365
POPTR_0009s08500_1	306.852	159.813	171.643	230.42	131.645	174.846	58.809	86.139	58.809	52.082	62.438	66.735	195.87	64.1687	28.2592	5.27567	3.05242
POPTR_0001s19100_1	11180.5	10279.8	9384.82	9845.78	7393.65	8787.19	4330.27	3709.73	2094.45	2532.15	2966.61	3043.65	9478.62	3112.81	583.338	359.938	3.04504
POPTR_0016s13330_1	2119.85	1148.9	1140.1	1322.67	1080.88	2391.6	446.383	662.256	306.928	369.734	375.012	871.455	1534	505.295	255.51	97.3407	3.03585
POPTR_0006s00810_1	1155.15	645.989	615.677	742.962	534.113	433.877	147.767	348.445	268.469	133.244	216.518	246.153	687.962	226.766	112.518	35.7844	3.0338
POPTR_0001s34520_1	2995.69	1831.21	1074.48	2671.45	1890.45	1118.25	349.724	599.705	883.555	720.125	888.322	377.602	1930.26	636.505	351.433	106.22	3.03258
POPTR_0018s02050_1	560.669	643.098	722.13	598.953	606.602	1203.95	130.869	209.468	393.24	114.335	190.741	391.164	722.568	238.303	108.257	55.633	3.03214
POPTR_0006s18230_1	14890.5	12989.2	14505	12133.7	12792.1	13498.7	2001.67	5994.24	2569.31	2517.67	2394.87	11203.1	13468.2	4446.81	471.852	1618.37	3.02873
POPTR_0001s39900_1	3506.27	3543.45	1623.01	3112.67	3434.79	1687.79	447.901	761.317	922.606	915.253	974.678	1561.69	2818	930.574	408.54	162.747	3.02824
POPTR_0009s14530_1	4964.93	4211.31	4608.75	4004.05	4378.89	2526.43	1021.87	1117.43	1732.37	1324.86	1646.88	1312.9	4115.73	1359.39	378.469	126.109	3.02764
POPTR_0001s31520_1	1187.83	494.669	651.08	691.705	782.433	285.969	237.144	236.644	294.99	189.168	237.919	157.126	682.28	225.499	135.489	21.2018	3.02565
POPTR_0206s00240_1	489.734	1098.27	1044.86	800.815	656.861	599.24	152.838	303.29	302.951	98.988	220.995	471.414	781.63	258.413	110.264	59.1031	3.02473
POPTR_0012s12940_2	1944.17	1881.26	1396.17	2492.55	1859.89	1322.4	645.776	496.822	688.169	611.955	676.778	483.635	1816.07	600.523	189.761	40.0459	3.02416
POPTR_0010s20050_1	5260.95	4863.63	618.378	4610.88	4707.88	3542.95	830.74	2067.74	357.883	1295.81	387.99	2870.53	3934.11	1301.78	770.152	447.014	3.0221
POPTR_0006s00450_1	292.485	253.316	305.957	213.423	245.992	749.062	78.426	186.739	79.177	70.528	131.192	136.144	343.373	113.701	90.1229	20.4395	3.01996
POPTR_0004s16330_1	1827.04	938.285	2511.68	952.024	999.753	1761.81	395.845	736.136	280.894	428.959	266.856	868.455	1498.43	496.191	287.404	111.3	3.01987
POPTR_0002s05800_2	793.033	604.988	144.028	722.099	539.192	412.286	115.799	287.543	68.203	172.118	106.521	315.027	535.938	177.535	104.769	45.5381	3.01877
POPTR_0014s09820_1	52.344	45.188	505.955	50.069	51.479	50.795	39.987	42.365	43.246	40.653	39.148	45.036	125.972	41.7392	83.2577	0.989855	3.01807
POPTR_0012s04330_1	1297.2	823.74	940.146	1228.1	1056.06	1387.67	470.877	424.24	342.169	269.968	325.027	398.725	1122.15	371.834	97.7571	32.6966	3.01788
POPTR_0012s07610_1	1127.99	619.598	495.111	733.169	748.711	984.955	277.333	220.255	168.889	245.778	250.989	397.299	784.922	260.091	104.503	34.2437	3.01788
POPTR_0009s14160_1	3661.24	1208.92	936.669	2228.26	2085.75	708.196	66.626	178.664	343.883	606.169	920.656	1475.88	1804.84	598.646	490.546	236.442	3.01487
POPTR_0019s14300_1	218.738	349.182	316.416	369.543	327.193	127.765	91.522	146.668	105.064	66.165	43.379	114.368	284.806	94.5277	41.5439	16.3131	3.01294
POPTR_1108s00200_1	9658.85	6010.24	4081.75	6564.37	6246.88	7204.6	1878.99	2205.13	2335.49	2034.38	1984.85	2778.75	6627.78	2202.93	813.213	145.609	3.00862
POPTR_0001s16370_1	1778.88	1159.91	905.024	1211.36	2515.16	277.533	367.99	346.383	392.265	627.212	557.883	323.805	1307.98	435.923	342.608	56.0623	3.00048
POPTR_0004s06890_1	839.708	1695.88	1493.24	1461.97	1242.73	427.593	279.575	729.812	453.157	193.925	255.504	475.635	1193.52	397.935	212.463	88.3504	2.99929
POPTR_0014s10460_1	723.133	686.402	506.325	664.829	418.266	464.012	198.529	196.337	194.357	188.865	204.773	171.923	577.161	192.464	57.9638	5.06662	2.9988
POPTR_1409s00200_1	6524.65	6830.62	4775.88	6232.29	4665.05	2738.88	1054.79	3108.85	1618.91	1880.37	1158.92	1775.31	5294.56	1766.19	691.338	329.389	2.99773
POPTR_0002s15670_1	1348.92	959.691	1015.03	1961.31	1364.95	486.598	293.78	941.598	398.417	185.727	134.697	426.955	1189.42	396.862	221.74	129.858	2.99705
POPTR_0011s16330_1	230.439	265.386	62.205	284.418	241.438	166.991	41.091	95.632	35.805	43.686	38.837	162.403	208.48	69.5757	36.7102	22.6829	2.99644
POPTR_0006s21920_1	1194.86	1212.82	1831.38	1992.91	601.009	731.99	183.526	344.526	552.74	344.953	528.633	570.826	1260.83	420.867	251.648	69.1125	2.99578
POPTR_0018s01330_1	898.612	1147.8	982.106	884.077	875.814	973.908	245.159	412.463	370.854	264.044	249.371	382.098	960.386	320.665	45.856	33.8879	2.99498
POPTR_0003s10220_1	341.965	141.527	428.532	157.053	120.129	200.45	85.119	92.803	66.636	65.57	61.8	92.745	231.609	77.4455	55.8674	6.42328	2.99061
POPTR_0002s15110_1	4307.8	3992.13	1544.28	5662.56	4359.85	1038.6	437.098	357.598	1754.44	1524.74	1861.74	1056.48	3484.2	1165.35	804.801	293.653	2.98984
POPTR_0006s18240_1	13676.7	12745.3	12945.7	11047.2	11786.6	12956.4	1884.67	5935.2	2463.95	2146.11	2345.2	10366.5	12526.3	4190.28	422.703	1510.89	2.98938
POPTR_0016s06500_1	7379.92	5887.81	5500.88	6712.6	5809.31	6562.17	3103.2	1449.95	2061.31	2595.74	1491.08	1965.88	6308.78	2111.2	313.305	287.35	2.98825
POPTR_0016s10120_1	2094.24	2709.7	1258.56	2552.79	1499.56	1888.89	338.207	911.572	520.189	707.285	487.798	1059.32	2000.62	670.728	255.393	122.807	2.98276
POPTR_0005s09460_1	9876.67	8154.92	7630.63	7946.31	7736.7	4105.17	1653.15	2454.03	2014.81	3028.24	2293.38	3796.53	7575.07	2540.02	844.769	343.381	2.98228
POPTR_0014s08550_1	2628.13	2280.66	947.897	3211.1	2154.88	1423.36	734.02	812.848	575.817	674.383	253.287	1190.24	2107.67	706.766	365.182	137.052	2.98214
POPTR_0010s19140_1	6960.39	4922.31	3812.65	5259.81	4558.45	6615.42	1137.29	2480.95	937.669	1455.2	1083.45	3683.48	5354.84	1796.34	543.16	482.751	2.98097
POPTR_0001s32100_1	1218.99	1357.26	1127.49	1865.83	1330.19	672.633	390.873	468.276	469.74	429.276	315.852	466.455	1262.06	423.412	172.699	27.3306	2.9807
POPTR_0009s14390_1	19845.2	21000	18060.8	19676.1	22698.4	12648.6	3681.38	3714.13	3177.17	6750.17	4373.99	16544.7	18988.2	6373.6	1550.11	2298.96	2.97919
POPTR_0014s12960_1	3370.67	3469.93	5490.68	4463.29	5004.6	4326.78	2420.39	1474.4	1178.28	1491.94	771.853	1432.74	4354.33	1461.6	372.909	243.083	2.97915
POPTR_0017s05770_1	5309.06	2434.74	2986.51	2380.35	2420.59	2916.2	1031.3	980.24	786.104	993.883	1020.18	1388.38	3074.57	1033.35	503.778	87.5751	2.97535
POPTR_0019s11800_1	21579.2	17044.1	23002.7	20689.7	26092.3	9856.49	10263.1	785.169	5527.28	645.919	6384.3	16164.7	19710.7	6628.4	2531.63	2648.45	2.97368
POPTR_0011s16380_1	239.054	273.102	71.041	233.147	247.458	80.761	54.32	75.976	45.544	63.483	43.772	101.89	190.76	64.1642	40.2772	9.84415	2.97301
POPTR_0004s03140_1	650.236	599.24	581.026	563.879	620.562	474.812	187.203	177.819	217.568	163.356	206.342	222.833	581.626	195.854	27.0245	10.5178	2.9697
POPTR_0112s00220_1	270.144	340.312	174.652	331.297	212.748	114.696	50.675	75.793	86.444	54.075	68.25	151.084	240.641	81.0535	40.009	16.4628	2.96892
POPTR_0014s13600_1	6610.69	4542.6	2655.77	4830.53	4920.56	4437.13	1082.2	2537.39	744.953	1333.73	905.718	2829.4	4666.21	1572.23	565.06	396.871	2.96789
POPTR_0001s01610_1	592.633	340.069	868.898	353.026	422.704	800.383	265.252	235.227	179.848	152.745	101.603	203.858	562.952	189.755	102.815	26.2336	2.96672
POPTR_0005s11110_1	4813.14	3474.18	5818.38	3957.95	3543.56	5431.56	1621.81	1550.34	1364.72	1215.86	1467.18	1899.29	4506.46	1519.87	445.629	104.795	2.96504
POPTR_0017s14440_1	877.94	854.312	385.455	1560.92	1212.17	303.171	192.131	548.533	192.935	281.391	236.369	300.886	865.661	292.041	214.544	59.6266	2.96418
POPTR_0006s25440_1	233.151	148.079	406.994	153.173	84.71	231.471	62.712	70.492	65.358	62.751	72.858	91.069	209.596	70.8733	50.0255	4.79561	2.95734
POPTR_0001s34320_1	803.063	444.394	894.617	433.312	466.754	489.395	205.941	181.859	176.639	183.402	210.25	236.649	588.589	199.123	91.4852	10.2552	2.9559
POPTR_0007s03730_1	341.455	324.612	330.914	317.594	263.764	243.46	85.757	109.464	87.388	99.276	82.033	152.813	303.633	102.788	17.911	11.8615	2.95396
POPTR_0004s11160_1	423.978	360.669	169.311	269.095	73.66	87.132	52.25	70.208	90.32	97.552	82.672	76.222	230.641	78.204	64.7347	7.16263	2.94922
POPTR_0001s45590_1	7263.16	3506.96	6144.5	4881.81	3491.81	4586.24	2425.89	2255.27	655.812	1336.03	1337.81	2120.81	4979.08	1688.6	666.877	307.606	2.94864
POPTR_0003s06010_1	196.822	308.299	309.741	291.329	533.775	271.729	168.129	92.482	72.692	126.025	102.293	86.712	318.616	108.055	50.6973	15.38	2.94863
POPTR_0006s16030_1	476.607	159.738	92.939	366.169	212.273	75.796	80.353	74.216	56.92	120.786	69.445	67.495	230.587	78.2025	71.322	9.95623	2.94859
POPTR_0008s13850_1	878.24	1198.51	804.945	1368.01	1573.67	2090.81	1351.1	254.481	241.127	180.369	224.254	434.852	1319.03	447.697	213.166	201.762	2.94626
POPTR_0010s19430_1	1632.53	1234.24	1227.72	1927.86	584.598	625.427	336.598	415.955	543.883	416.098	304.737	438.383	1205.4	409.276	238.954	37.5595	2.94519
POPTR_0012s05020_1	388.883	428.526	549.64	581.438	458.614	270.754	291.753	112.701	148.47	151.915	140.552	64.137	446.309	151.588	50.4072	34.0222	2.94422
POPTR_0011s16350_1	438.342	927.169	156.879	793.848	872.955	259.191	147.505	228.886	154.969	168.284	125.546	346.637	574.731	195.304	148.853	36.6264	2.94274
POPTR_0016s05680_1	6291.95	7578.63	5911.27	6827.56	5787.24	4268.95	1152.81	2612.53	2542.38	1801.88	2484.67	1883.24	6110.94	2079.59	499.52	255.881	2.93854
POPTR_0007s10450_1	511.125	360.966	418.881	534.803	317.813	219.428	125.426	127.062	161.573	123.287	101.848	165.135	393.836	134.055	53.4916	10.9541	2.93787
POPTR_0002s09220_1	971.812	1054.67	1185.67	1060.81	1254.74	478.169	368.848	408.598	325.741	275.537	295.958	370.598	1000.98	340.88	123.15	22.5991	2.93645
POPTR_0001s23870_1	3183.93	2132.29	769.06	2480.42	2453.14	1481.23	424.184	942.49	401.645	964.627	385.819	1138.45	2083.34	709.535	379.367	152.882	2.93621
POPTR_0013s00550_1	13648.3	10311.1	5395.38	10864.8	9134.23	9260.38	2863.45	3111.81	3503.42	2820.92	3404.35	4274.78	9769.02	3329.79	1205.54	241.051	2.93382
POPTR_0009s15030_1	685.169	315.956	861.455	509.133	396.558	388.098	199.67	191.242	267.113	120.178	135.446	162.791	526.061	179.407	93.3895	23.6303	2.93223
POPTR_0001s41440_1	428.271	187.844	292.139	168.06	267.217	208.538	117.036	89.101	76.869	81.878	76.977	87.586	258.678	88.2412	42.7539	6.71419	2.93149
POPTR_0001s33960_1	1967.51	1122.41	1162.95	1997.31	1314.1	679.039	277.613	808.576	170.572	376.444	174.405	1011.5	1373.89	469.851	231.099	158.827	2.92409
POPTR_0002s05030_1	506.74	168.828	351.66	122.996	169.109	162.942	68.917	78.111	116.705	88.183	65.321	90.236	247.046	84.5788	67.2426	8.33084	2.92089
POPTR_0015s02080_1	477.866	207.242	222.179	271.512	267.119	292.856	69.619	94.583	110.577	106.582	73.682	141.519	289.796	99.427	43.6419	11.8694	2.91466
POPTR_0011s07250_1	647.598	358.598	464.812	371.66	449.464	601.171	216.523	172.759	139.677	145.247	114.015	206.06	482.217	165.713	53.0589	17.9205	2.90994
POPTR_0004s19840_1	195.152	262.76	235.442	331.312	289.531	86.846	71.196	91.473	90.164	88.709	71.22	68.738	233.507	80.25	38.2333	4.86555	2.90975
POPTR_0009s12070_1	25571.5	24129.5	26696.3	24209.1	25887	13023.4	8803.71	10791	6778.31	7185.67	6033.17	8356.88	23252.8	7991.45	2284.71	763.843	2.90971
POPTR_0009s10130_1	9124.35	5646.46	10227.6	4249.17	6021.17	7042.69	2630.23	3559.82	1965.81	1789.28	1814.47	2792.6	7051.91	2425.37	1005.45	313.229	2.90757
POPTR_0017s06000_1	4662.74	2997.38	1889.74	3679.17	2032.15	543.289	340.89	854.106	1555.06	991.505	1380.36	314.182	2634.08	906.017	651.995	230.296	2.90732
POPTR_0013s09470_1	753.993	739.862	786.462	723.403	633.83	361.92	58.829	609.182	171.267	35.616	63.663	437.759	666.578	229.386	70.5697	106.798	2.90592
POPTR_0001s46670_1	2156.4	2273.49	2671.36	2851.62	1977.44	2994.6	732.169	1074.88	481.74	1093.92	551.455	1202.78	2487.48	856.158	183.208	137.539	2.9054
POPTR_0006s00970_1	193.928	422.455	572.822	174.456	304.826	97.464	146.597	129.133	109.684	68.421	84.417	69.868	294.325	101.353	79.3197	14.4925	2.90395
POPTR_0396s00210_1	1131.36	345.491	447.169	664.42	581.592	419.419	180.351	211.809	187.678	159.792	182.265	314.242	598.242	206.023	127.68	24.8533	2.90377
POPTR_0001s36280_1	255.989	550.633	245.415	357.184	220.999	221.562	80.522	90.54	108.404	65.321	90.335	203.124	308.63	106.374	57.6021	22.1145	2.90136
POPTR_0016s14030_1	18739.1	17481.2	20186.4	17359	16819	14528.7	2904.67	7536.18	8443.27	4198.78	4303.31	8871.31	17518.9	6042.92	850.008	1136.08	2.89908
POPTR_0002s05610_1	296.507	85.396	222.19	185.66	126.443	92.186	43.193	64.851	47.39	43.686	78.111	70.61	168.064	57.9735	36.911	6.77379	2.89897
POPTR_0340s00200_1	8302	3016.68	2249.12	4353.45	4172.3	399.209	4332.8	247.97	697.178	283.686	1166.31	1035.85	3748.79	1293.97	1187.96	686.683	2.89714
POPTR_0008s15640_1	1285.38	600.39	266.296	458.737	607.299	574.955	202.486	256.908	161.777	174.732	144.124	369.903	632.177	218.322	154.341	37.5868	2.89562
POPTR_0001s23850_3	833.945	550.512	715.499	497.974	575.188	350.697	198.686	111.282	335.117	117.236	269.209	185.552	587.303	202.847	75.559	38.9508	2.8953
POPTR_0018s13170_1	5821.13	3210.28	3295.69	4297.56	5126.63	2405.53	963.24	1591.31	953.526	1734.74	985.24	2117.6	4026.14	1390.94	577.315	221.38	2.89454
POPTR_0007s02580_1	345.866	188.278	410.045	383.577	350.589	138.356	108.333	129.933	91.962	121.943	78.555	97.133	302.785	104.643	49.9287	8.60298	2.8935
POPTR_0012s06910_1	544.032	141.016	311.182	319.67	201.592	386.074	107.39	119.352	108.939	118.888	96.199	107.36	317.261	109.688	63.4491	3.85356	2.89239
POPTR_0007s07640_1	2715.88	2992.34	5867.02	2721.67	4015.91	8962.98	2401.11	1350.49	1072.62	1005.16	940.109	2673.56	4545.97	1573.84	1106.84	341.753	2.88846
POPTR_0001s43310_1	917.32	854.312	841.719	1153.1	814.812	612.774	432.955	267.101	250.017	256.851	332.226	259.527	865.673	299.78	78.1097	32.1221	2.8877
POPTR_0001s36850_1	908.705	852.669	618.383	1074.53	813.812	504.74	265.796	307.742	244.282	290.888	268.988	275.537	795.472	275.539	91.6922	9.77234	2.88697
POPTR_0010s15150_1	17931.2	14929.1	10797.4	17489.8	16010.9	16358.4	3525.13	8653	2083.27	6052.95	1972.69	10117.7	15586.1	5400.8	1153.5	1543.08	2.88589
POPTR_0014s09150_1	3318.89	2311.6	1045.89	1904.31	2110.42	2096.74	818.698	945.88	517.778	605.731	507.597	1037.51	2131.31	738.866	327.057	101.687	2.88457
POPTR_0423s00200_1	30034	29677.3	24123.4	26539.2	30339.2	26155.3	1745.1	18505	1477.67	3121.85	3076.78	29954.1	27811.4	9646.75	1144.97	5313.25	2.88298
POPTR_0014s02940_1	4112.74	4056.17	3583.85	3599.03	2898.88	3921.78	481.633	1430.23	1101.56	873.233	1918.88	1885.27	3695.41	1281.8	201.171	255.481	2.88298
POPTR_0003s10530_1	903.205	1307.53	729.598	1546.95	1381.17	679.299	387.098	493.41	282.24	384.127	182.639	542.749	1091.29	378.71	164.238	59.3009	2.8816
POPTR_0012s03770_1	1031.1	1108.68	1986.38	1156.67	1659.88	2220.83	569.252	884.099	229.385	387.455	303.528	807.059	1527.26	530.13	225.224	120.941	2.88091
POPTR_0009s15040_1	263.401	208.611	434.167	95.786	174.509	181.695	81.483	91.222	104.94	60.846	67.617	65.358	226.361	78.5777	51.6155	7.6749	2.88074
POPTR_0015s09190_1	2135.81	1842.6	2105.15	2388.38	1497.69	1881.24	882.03	568.526	845.864	480.848	659.669	676.946	1975.14	685.647	136.797	69.4684	2.8807
POPTR_0001s24380_1	14612.2	10855	12172.7	11859.2	10619.4	13663.4	3266.24	5591.45	2154.64	4794.92	3040.38	6786.12	12297	4272.29	702.234	783.501	2.87831
POPTR_0011s15350_1	959.305	1889.79	2719.9	1475.21	1012.78	2011.14	183.929	705.648	451.682	144.306	338.525	1674.23	1678.02	583.053	299.436	255.699	2.87799
POPTR_0019s02350_1	551.455	683.99	496.24	711.526	635.133	276.853	191.527	182.606	227.031	187.987	168.252	209.75	559.2	194.525	71.6339	9.32203	2.87468
POPTR_0009s03540_1	541.49	579.673	603.383	626.927	583.956	360.026	210.793	332.357	110.835	188.945	137.854	166.044	549.242	191.138	43.3406	34.7859	2.87354
POPTR_0005s20020_1	3339.88	3069.48	4133.67	2723.28	3013.74	3217.22	1113.88	1747.95	666.169	767.312	699.408	1791.17	3249.54	1130.98	215.023	232.496	2.8732
POPTR_0002s21760_1	314.144	212.988	397.254	308.006	236.369	169.031	90.552	121.916	95.791	68.143	85.948	107.699	272.965	95.0082	36.9379	8.26894	2.87307
POPTR_0008s10950_1	742.28	372.443	1593.17	507.896	292.816	706.735	117.036	290.745	122.856	461.11	193.292	282.748	702.557	244.631	210.669	58.0303	2.8719
POPTR_1038s00200_1	2488.88	3756.91	3934.53	3872.03	2846.51	642.983	454.009	2042.92	1386.3	407.602	490.098	1327.33	2923.64	1018.05	566.111	300.077	2.87182
POPTR_0018s09740_1	524.796	356.366	543.444	316.581	446.187	453.295	124.494	168.252	89.296	182.265	152.886	202.577	440.111	153.295	40.1661	18.3491	2.87101
POPTR_0008s07440_1	1578.34	1391.73	2098.76	1970.86	1621.03	1925.94	823.81	470.955	833.641	507.169	613.098	439.669	1764.44	614.724	122.405	78.6196	2.87031
POPTR_0018s12080_1	849.276	682.169	375.096	464.74	477.526	484.502	290.245	154.222	244.995	115.093	191.048	166.044	555.551	193.608	78.5501	28.6088	2.86947
POPTR_0010s00340_1	734.816	700.066	668.037	383.348	321.619	611.922	190.064	172.445	216.48	177.878	205.513	231.859	569.968	199.04	77.9698	10.3128	2.86359
POPTR_0004s09850_1	2676.06	2102.28	2332.88	3216.28	2077.6	1977.24	897.839	1688.06	483.455	695.669	497.855	761.594	2397.06	837.412	211.497	199.367	2.86246
POPTR_1065s00200_1	429.557	469.608	299.341	361.883	455.098	446.964	126.443	193.656	160.87	127.932	142.214	109.795	410.409	143.485	29.5942	13.399	2.86029
POPTR_0004s22160_1	5733.23	4727.49	4379.6	4455.66	3937.63	4522.81	1359.79	2488.55	858.392	1850.59	757.312	2390.38	4626.07	1617.5	269.108	334.245	2.86001
POPTR_0005s04200_1	179.673	112.547	49.349	138.176	49.506	70.172	37.92	39.067	30.96	29.793	30.325	41.537	99.9038	34.9337	23.6368	2.30706	2.85982
POPTR_0001s33530_1	979.562	863.572	424.24	1095.18	874.24	159.756	832.169	123.839	212.909	90.54	150.701	129.064	732.758	256.537	161.605	127.416	2.85634
POPTR_0019s12350_1	1022.15	1399.84	1230.01	1935.21	1081.74	717.401	229.171	414.517	453.74	446.343	436.134	606.098	1231.06	431	184.834	53.8311	2.85628
POPTR_0002s15700_1	755.883	430.526	357.341	533.912	363.098	368.669	134.32	147.611	187.345	75.162	219.238	219.957	468.238	163.939	69.7829	25.115	2.85618
POPTR_0006s27200_1	3488.49	2060.3	2594.67	3062.67	2674.53	1141.73	637.236	708.955	826.455	1161.95	832.383	1095.45	2503.73	877.073	367.221	93.6362	2.85464
POPTR_0010s12540_1	512.748	628.098	395.593	1234.92	501.955	219.844	225.752	219.804	231.765	216.72	181.411	148.875	582.193	204.054	155.632	14.4286	2.85312
POPTR_0005s27520_2	3456.81	1071.06	1160.49	1424.82	2257.61	645.74	315.599	531.876	645.237	407.543	664.888	951.197	1669.42	586.057	458.935	100.199	2.84857
POPTR_0002s05800_3	874.906	1011.39	301.658	1089.47	898.369	507.996	158.175	572.88	133.703	237.709	112.773	429.314	780.631	274.092	137.859	83.3934	2.84806
POPTR_0012s14840_1	285.39	438.99	512.827	470.455	247.461	435.781	115.501	212.594	119.195	136.716	111.89	143.73	398.484	139.938	47.7008	16.8734	2.84758
POPTR_0009s10060_1	653.77	606.312	590.624	414.671	527.741	443.405	277.821	249.855	145.13	147.807	136.306	180.705	539.421	189.604	42.4688	26.8754	2.84498
POPTR_0016s03360_1	12384	8535.28	5931.46	8573.31	8222.38	4539.06	2193.45	1444.15	2135.51	3759.78	3830.3	3577.03	8030.91	2823.37	1202.25	457.426	2.84444
POPTR_0004s02660_1	477.556	612.669	748.897	513.526	409.598	306.637	133.866	159.934	305.075	93.511	230.313	156.305	511.48	179.834	69.3114	33.9103	2.84418
POPTR_0010s06710_1	5739.17	6059.24	5349.81	4023.1	4363.89	2636.89	1378.03	1157.53	2404.63	1450.95	2286.42	1247.99	4695.35	1654.26	571.914	244.305	2.83834
POPTR_0001s39680_1	11685.5	9853.39	6590.24	9159.02	10829.2	5795.08	1298.52	2889.89	3248.7	3215.74	3382.9	4960.7	8985.4	3166.08	1046.68	523.107	2.83802
POPTR_0006s27220_1	10102.7	6018.38	7013.1	7128.83	7573.38	2566.28	6002.27	1668.86	1399.28	1324.63	1794.57	2050.75	6733.78	2373.39	1098.51	803.818	2.83719
POPTR_0012s08210_1	568.044	377.311	336.384	805.375	578.98	605.68	191.504	250.515	143.867	185.589	159.31	223.749	545.296	192.422	76.1059	17.7287	2.83385
POPTR_0005s24990_1	254.481	224.658	379.96	200.659	332.054	236.479	93.585	72.978	81.063	91.298	74.64	161.039	271.382	95.7672	31.0863	14.7879	2.83377
POPTR_0005s23260_1	1125.19	1005.64	259.645	1050.48	1150.53	474.026	205.344	602.633	121.03	278.432	137.961	446.883	844.251	298.714	169.722	85.056	2.82629
POPTR_0014s07400_1	386.46	380.491	88.889	553.03	391.032	244.361	302.65	43.797	96.147	152.858	77.118	50.749	340.71	120.553	70.4229	43.5657	2.82623
POPTR_0014s09720_1	4459.96	3802.95	4988.83	4968.2	4526.17	2525.41	1060.45	1962.38	2512.81	1071.27	1081.48	1259.02	4211.92	1491.24	417.009	271.983	2.82445
POPTR_0003s21200_1	216.22	232.342	295.958	164.886	191.902	232.663	59.524	101.38	97.348	58.982	58.553	97.022	222.328	78.8015	19.8908	9.71635	2.82137
POPTR_0002s25970_1	9155.31	6628.88	4610.6	5342.7	5706.31	6870.17	1779.31	3108.29	892.295	2151.15	844.348	4827.45	6385.66	2267.14	711.758	676.128	2.81662
POPTR_0017s04800_1	2187.58	2022.14	1007.48	2141.64	1822.37	1569.42	535.732	802.503	569.752	742.819	388.193	785.358	1791.77	637.393	199.763	74.1028	2.8111
POPTR_0005s06660_1	1414.75	1425.07	1413.38	1565.88	1993.23	1601.31	693.507	587.044	405.564	697.445	400.992	569.107	1568.94	558.943	99.9511	58.8751	2.80697
POPTR_0004s14710_1	729.041	500.24	171.338	771.364	408.019	934.883	362.062	86.863	202.783	95.841	239.021	265.711	585.814	208.713	124.502	47.0344	2.80679
POPTR_0008s03740_1	799.812	1490.38	791.026	750.169	741.22	275.323	214.475	279.799	303.814	329.598	292.53	310.385	807.989	288.433	174.075	17.8596	2.8013
POPTR_0008s12740_1	754.779	382.613	587.594	442.735	603.778	312.67	143.263	137.198	204.168	157.22	282.206	177.819	514.028	183.646	73.3009	24.2122	2.79902
POPTR_0011s16390_1	361.026	590.454	122.596	519.275	466.299	243.013	92.527	170.161	111.816	110.893	89.384	247.919	383.777	137.117	79.1031	27.5416	2.79891
POPTR_0002s17750_1	6001.28	4365.74	2461.81	4997.13	6309.24	1594.43	490.062	794.026	2267.47	2177.45	2441.06	1028.74	4288.27	1533.14	851.349	383.011	2.79706
POPTR_0007s02720_1	2948.62	3710.62	4319.17	3300.4	3257.7	2619.1	313.813	655.883	978.955	1908.74	1663.03	1686.99	3359.27	1201.23	266.467	288.729	2.79651
POPTR_0004s15050_1	1125.58	996.955	359.312	1229.38	1178.31	758.867	342.868	338.508	353.215	377.658	219.701	389.455	941.402	336.901	148.083	27.1759	2.7943
POPTR_0005s27520_1	2659.99	1301.17	1150.24	1264.1	1887.96	673.909	386.683	495.794	553.713	370.997	607.29	784.827	1489.56	533.217	309.54	68.8193	2.79354
POPTR_0001s36910_1	3984.76	2569.75	1960.58	3867.87	1994.99	1123.51	305.321	1026.96	803.444	1112.41	1291.79	1010.53	2583.58	925.075	509.089	153.12	2.79283
POPTR_0011s04440_1	1064.43	1085.01	680.136	1180.91	578.42	433.915	119.581	392.74	614.447	209.468	281.721	180.565	837.136	299.754	139.349	80.7027	2.79275
POPTR_0001s07830_1	1316.86	1093.65	643.098	1330.38	1224.88	1463.49	350.741	891.463	122.856	432.844	219.695	514.883	1178.73	422.08	129.528	120.77	2.79266
POPTR_0008s01310_3	6164.92	4393.81	2607.52	4738.17	4371.95	3532.17	1226.67	1703.81	1118.67	1446.38	1359.03	2398.83	4301.42	1542.23	534.338	208.001	2.78909
POPTR_0011s16370_1	695.925	689.345	335.252	786.093	693.91	367.411	158.748	280.581	145.539	88.183	145.078	461.24	594.656	213.228	85.9422	61.2787	2.78882
POPTR_1174s00200_1	691.743	682.712	444.049	664.223	569.849	261.871	159.297	216.833	287.175	182.467	130.594	212.237	552.408	198.101	76.2505	24.3247	2.78852
POPTR_0017s08600_1	7760.55	3175.16	2237.83	3106.94	2961.51	5225.24	1239.74	1890.74	1356.6	1237.35	1299.45	1750.66	4077.87	1462.42	922.349	127.208	2.78843
POPTR_0012s14940_1	1292.6	633.228	1089.12	1112.64	746.997	371.491	322.17	252.269	321.955	389.455	311.028	285.02	874.347	313.649	155.572	20.4765	2.78766
POPTR_0003s19180_1	434.705	1140.88	648.812	1416.35	723.383	565.092	128.581	395.094	269.183	170.709	120.582	693.562	821.537	296.285	168.601	98.6088	2.77279
POPTR_0007s13910_1	913.547	917.455	288.252	1519.85	556.598	467.401	312.67	303.248	317.813	250.772	203.858	295.601	777.183	280.66	197.332	19.9302	2.76912
POPTR_0007s12610_1	2375.76	3290.16	4338.2	2743.7	2852.04	2237.57	450.051	1127.51	841.786	904.263	1257.76	1862.14	2972.9	1073.92	342.293	212.589	2.76828
POPTR_0018s01860_1	3775.1	1736.81	2243.6	2633.13	1952.17	1059.67	624.229	750.692	842.577	990.145	763.413	874.152	2233.41	807.535	411.828	55.7821	2.76572
POPTR_0007s04360_1	2678.17	2544.98	2590.61	3616.27	3478.67	2884.34	1521.14	1123.76	759.994	1511.21	514.251	1008.67	2965.51	1073.17	209.13	179.972	2.76331
POPTR_1509s00200_1	669.038	491.553	573.744	450.455	353.169	574.503	145.42	209.891	201.23	125.866	260.25	184.758	518.744	187.903	49.6146	21.5021	2.76071
POPTR_0003s21460_1	524.169	419.23	329.539	473.565	474.666	202.72	129.729	156.022	159.158	166.509	130.594	136.236	403.982	146.375	53.1276	7.18547	2.75991
POPTR_0013s07850_1	18521.9	19861.6	16929.4	19541.3	20744.2	18969.2	1387.67	13158.7	1414.2	2785.67	2522.53	20243	19094.6	6918.63	584.502	3542.73	2.75988
POPTR_0008s07760_1	596.098	804.667	1068.42	549.957	710.931	786.669	523.098	213.584	266.256	145.968	220.256	267.47	752.79	272.772	82.6818	58.3349	2.75978
POPTR_0001s33050_1	1510.27	1447.35	1134.1	1619.81	1251.12	886.691	157.926	571.24	553.438	337.116	447.174	777.455	1308.22	474.058	121.414	95.3332	2.75963
POPTR_0019s05710_1	564.525	494.325	316.871	546.955	496.138	406.24	185.941	190.529	102.228	165.594	144.028	235.513	470.842	170.639	41.7811	20.2505	2.75929
POPTR_0010s25750_1	3520.95	4423.24	3104.74	5014.35	2901.38	1215.62	678.955	2227.91	1164.45	934.219	641.486	1666.83	3363.38	1218.98	592.183	277.684	2.75918
POPTR_0005s26760_1	148.875	113.701	84.639	102.991	74.295	42.54	28.429	42.23	32.015	32.13	37.845	32.937	94.5068	34.2643	16.2514	2.20636	2.75817
POPTR_0009s10700_1	1538.17	1857.53	1370.88	2079.53	1155.67	814.455	363.425	709.461	724.026	288.477	520.026	591.455	1469.37	532.812	206.37	79.9404	2.75777
POPTR_0014s08980_1	2192.74	1948.35	2106.99	2202.28	2468.64	1730.34	778.1	351.95	887.244	854.121	957.24	758.955	2108.22	764.602	112.115	96.0541	2.75728
POPTR_0002s19990_1	351.626	336.598	221.127	209.325	409.479	265.258	59.524	154.147	102.897	129.307	122.707	82.492	298.902	108.512	35.5713	15.2642	2.75455
POPTR_0005s21080_1	4688.21	5913.34	4014.68	5811.61	4666.7	3549.35	1503.56	2235.31	1952.57	911.598	1608.24	2195.14	4773.98	1734.4	422.844	224.232	2.75252
POPTR_0005s00810_1	1915.53	839.329	1600.7	1066.31	989.669	1290.79	529.005	367.477	428.502	314.214	545.224	615.312	1283.72	466.622	182.31	51.6487	2.75109
POPTR_0045s00220_1	3573.81	4110.85	3243.28	4309.16	3831.13	4087.94	1588.74	1755.6	720.598	1446.38	1061.67	1844.86	3859.36	1402.97	176.603	193.714	2.75084
POPTR_0015s07190_1	7204.6	6466.22	7239.17	5763.73	5649.43	7214.38	1715.1	3345.42	1839.53	2271.1	1872.8	3342.85	6589.59	2397.8	332.97	338.262	2.74818
POPTR_0017s09700_1	258.406	173.728	574.412	211.667	268.836	261.475	95.853	126.305	131.743	83.505	78.395	120.644	291.421	106.074	64.1227	10.3159	2.74733
POPTR_0007s08150_1	554.022	427.459	513.526	718.722	750.317	181.695	289.496	171.954	277.73	153.392	119.147	133.763	524.29	190.914	93.0891	33.1298	2.74622
POPTR_0008s18370_1	442.098	477.357	581.417	514.369	467.598	537.955	139.351	255.337	133.103	188.836	155.602	229.243	503.466	183.579	22.9076	22.4042	2.74251
POPTR_0009s09760_1	616.348	723.811	721.52	668.645	677.674	512.643	239.054	298.372	194.641	287.284	183.122	227.43	653.44	238.317	35.5556	21.05	2.74189
POPTR_0006s02740_1	531.358	580.547	536.49	632.065	696.463	854.297	245.281	198.36	212.891	193.021	288.467	259.316	638.537	232.889	54.8501	16.879	2.7418
POPTR_0003s21640_1	701.464	408.007	639.553	714.422	448.73	374.723	159.469	372.74	146.481	179.217	113.26	227.832	547.817	199.833	69.0237	41.5097	2.74137
POPTR_0018s07380_1	5919	3441.2	3101.23	2836.22	3132.94	3873.83	965.883	1399.6	1227.05	1343.71	1402.17	1803.76	3717.4	1357.03	507.76	122.227	2.73937
POPTR_0002s08760_1	616.092	176.384	482.939	292.053	338.933	812.598	136.306	129.811	149.603	191.38	118.635	267.657	453.166	165.565	104.353	25.0446	2.73709
POPTR_0583s00200_1	12656.7	12843.2	6084.03	16887.2	11410.9	7436.7	6262.4	1948.53	4239.87	5426.41	3771.17	2953.92	11219.8	4100.38	1761.19	707.259	2.73628
POPTR_0018s00590_1	2023.6	3070.13	2249.99	2834.2	2420.4	2371.81	1124.6	1066.16	641.812	897.449	805.24	941.915	2495.02	912.862	173.069	78.6037	2.73319
POPTR_0016s11950_1	6879.17	4276.65	6579.95	4051.87	3827.99	7864.35	1348.85	1997.17	1252.95	2009.99	1422.31	4219.88	5580	2041.86	774.84	499.33	2.7328
POPTR_0011s07040_1	5567.31	3805.03	2443.63	3719.74	2959.38	4846.06	974.351	2135.63	603.026	1474.53	943.342	2416.43	3890.19	1424.55	518.523	322.559	2.73082
POPTR_0017s11740_1	1388.74	950.671	1091.59	418.278	839.899	1283.82	448.883	201.378	363.098	132.225	437.107	605.057	995.498	364.625	155.744	77.6717	2.7302
POPTR_0004s10830_1	345.679	374.026	212.38	778.526	486.705	158.409	197.097	143.403	138.517	151.915	122.751	109.179	392.621	143.81	99.5321	13.5295	2.73013
POPTR_0019s03850_1	415.098	224.402	325.884	104.602	222.226	294.458	123.576	126.305	56.822	56.437	78.72	139.588	264.445	96.908	47.4584	16.7003	2.72883
POPTR_0019s13850_2	801.098	1304.17	871.24	1271.65	1122.1	1044.25	573.919	485.919	231.385	413.812	239.506	408.383	1069.08	392.154	91.8006	60.5676	2.72619
POPTR_0008s11890_1	1776.47	1478.61	1728.31	891.196	1469.03	1592.67	631.888	669.517	490.562	527.705	387.312	577.169	1489.38	547.359	142.623	45.6875	2.72103
POPTR_0001s30690_1	3765.24	5499.1	6125.9	4557.25	7239.13	4944.6	2238.08	2154.91	1687.42	1922.6	1587.55	2219.38	5355.2	1968.32	547.62	125.952	2.72069
POPTR_0006s00740_1	2792.67	1993.57	929.252	2532.22	2023.54	1881.99	532.669	1211.52	467.098	614.606	498.669	1142.91	2025.54	744.577	287.659	151.784	2.72039
POPTR_0014s08860_1	984.669	867.92	725.077	379.383	507.883	567.598	58.59	138.808	162.25	85.193	98.738	939.978	672.088	247.259	102.454	152.678	2.71815
POPTR_0006s04520_1	1407.38	917.714	841.99	1248.49	1162.67	723.169	423.269	243.765	508.689	369.808	486.954	287.746	1050.24	386.705	117.882	47.6559	2.71586
POPTR_0009s15440_1	177.559	87.956	106.495	83.235	249.958	53.76	39.138	39.315	54.306	54.492	47.475	45.222	126.494	46.658	32.801	3.05328	2.71109
POPTR_0005s18200_1	318.751	163.267	347.232	154.781	122.177	161.883	51.776	89.798	82.71	77.155	83.209	83.455	211.348	78.0172	42.8531	6.02222	2.709
POPTR_0006s05990_1	1590.81	1174.15	1072.76	1248.31	1275.53	1030.81	569.849	289.674	470.669	391.312	515.062	492.705	1232.06	454.878	89.4623	44.6559	2.70855
POPTR_0012s02330_1	3795.09	2310.28	1242.13	3530.15	2520.92	2720.32	689.841	1077.12	662.996	1156.57	626.526	1741.99	2686.48	992.508	409.732	192.866	2.70676
POPTR_0272s00200_1	5740.42	7861.53	6367.95	6952.93	6099.27	3788.72	1416.57	2532.74	1785.92	2712.74	2059.17	3102.1	6135.14	2268.21	612.083	280.325	2.70484
POPTR_0015s09930_1	2731.24	903.333	2699.45	1171.98	1077.11	1764.04	253.41	610.598	321.063	913.93	614.154	1114.82	1724.53	637.995	366.843	148.751	2.70304
POPTR_0011s07590_1	665.228	628.098	616.098	674.455	509.559	191.816	119.085	191.984	329.076	190.558	132.931	252.331	547.542	202.661	82.2508	34.9603	2.70177
POPTR_0008s09430_1	3907.88	2845.31	982.026	3525.28	2974.85	2659.04	769.598	1436.65	366.669	1003.47	649.22	2029.25	2815.73	1042.48	452.083	269.551	2.701
POPTR_0075s00230_1	1537.96	2694.67	1788.34	2476.42	1902.17	971.198	452.776	1110.59	859.348	276.964	456.164	1054.21	1895.13	701.676	280.702	157.348	2.70086
POPTR_0012s05800_1	2131.55	1964.38	1311.64	2096.24	1088.03	1032.4	229.949	748.846	866.026	502.105	519.452	697.526	1604.04	593.984	230.557	101.04	2.70048
POPTR_0005s18240_1	2451.17	1415.17	1006.5	1732	1670.92	529.362	359.825	821.883	729.098	479.77	502.1	369.996	1467.52	543.779	294.91	85.2194	2.69874
POPTR_0006s11150_1	1694.93	871.205	1228.06	996.836	734.769	387.988	247.299	475.312	243.163	176.315	158.777	891.855	985.632	365.454	199.52	125.948	2.69701
POPTR_0012s06720_1	3722.56	1473.88	2333.88	1694.1	1618.1	2295.87	915.114	640.955	862.812	717.25	811.701	926.154	2189.73	812.331	372.37	50.7854	2.69561
POPTR_0004s11760_1	7584.26	5077.71	5780.62	6521.24	4771.44	7496.77	2005.99	2253.09	2330.38	2349.88	2064.51	2809.7	6205.34	2302.26	535.799	127.636	2.69532
POPTR_0001s45670_1	3263.88	2414.95	3065.1	2987.85	2369.34	2493.16	1865.7	587.616	675.24	1812.92	787.812	431.883	2765.71	1026.86	172.23	286.304	2.69337
POPTR_0018s10190_1	624.052	291.281	355.903	221.343	322.146	232.797	95.414	102.002	104.386	99.724	91.045	268.112	341.254	126.781	66.0888	31.0374	2.69169
POPTR_0006s06640_1	6608.56	4336.22	3607.75	5141.92	3706.62	2585.2	525.455	1417.42	3107.83	1129.45	1073.85	2409.98	4331.05	1610.67	626.28	429.659	2.68898
POPTR_0009s08920_1	4354.49	6908.88	6162.88	6589.92	6027.29	2876.78	1626.59	2952.02	1929.88	2821.81	1313.07	1601.31	5486.71	2040.78	695.204	306.393	2.68853
POPTR_0001s01240_1	905.669	1752.4	1567.53	1719.03	1293.59	528.875	350.267	880.509	500.883	241.287	323.118	593.098	1294.51	481.527	219.255	104.316	2.68835
POPTR_0007s11470_1	787.376	428.759	313.071	513.245	466.255	297.302	154.556	245.992	150.856	146.788	186.21	161.179	467.668	174.264	79.6822	16.9117	2.68368
POPTR_0001s02510_1	538.026	485.312	473.526	896.598	694.883	342.526	319.813	253.756	185.626	201.378	176.136	142.039	571.812	213.125	87.5188	28.5298	2.68299
POPTR_0001s46770_1	1209.08	620.063	409.122	554.344	367.274	722.355	176.918	195.269	298.08	248.352	224.301	304.291	647.039	241.202	136.492	23.4899	2.68256
POPTR_0004s06670_1	712.881	541.955	573.812	663.883	452.74	278.019	135.643	235.31	207.765	138.782	233.169	251.072	537.215	200.29	70.0239	22.7197	2.68218
POPTR_0008s15800_2	10800.7	11027.7	7108.34	13609	10240.7	7550.24	4563.1	2287.49	4875.74	4105.2	2799.81	3886.82	10056.1	3753.03	1079.34	452.33	2.67947
POPTR_0008s17070_1	990.526	877.883	450.471	1078.42	845.975	988.662	296.978	566.916	173.53	283.819	217.639	414.304	871.99	325.531	99.733	64.3265	2.67867
POPTR_0002s05140_1	932.812	683.99	907.026	717.312	797.271	869.133	181.346	277.964	214.569	234.086	213.584	711.255	817.924	305.467	45.7158	90.0281	2.67762
POPTR_0003s04930_1	4476.68	2387.36	1841.62	2742.31	2354.82	1772.18	1023.55	1108.16	831.921	862.094	645.424	1348.09	2595.83	969.874	443.073	109.722	2.67646
POPTR_0004s21180_1	1283.63	826.815	486.058	1024.26	672.526	864.372	456.008	234.668	324.788	189.386	283.575	439.571	859.609	321.333	123.7	48.3636	2.67514
POPTR_0007s01710_1	1064.31	778.159	460.232	1064.01	1093.67	862.332	383.035	294.055	284.88	285.604	394.144	348.148	887.117	331.644	109.557	22.3957	2.67491
POPTR_0347s00200_1	2971.45	2883.89	3763.03	3018.66	2762.38	2333.9	618.929	1270.56	1058.73	842.24	1057.6	1783.68	2955.55	1105.29	208.343	178.629	2.67401
POPTR_0016s13280_1	2616.53	1942.32	2304.29	2199.99	1426.7	1862.73	447.935	640.955	1211.64	812.631	685.796	825.623	2058.76	770.764	183.611	114.442	2.67106
POPTR_0005s06530_1	674.574	156.773	50.862	341.014	114.502	86.065	117.173	68.176	61.002	108.574	75.798	102.412	237.298	88.8558	106.049	10.4851	2.6706
POPTR_0008s13940_1	546.485	444.455	456.743	590.293	628.834	281.391	228.409	122.565	285.675	136.716	181.411	149.702	491.367	184.08	56.2889	27.9306	2.66932
POPTR_0009s10060_2	579.74	637.205	597.74	437.169	518.005	489.941	268.057	257.977	185.548	156.235	154.888	198.529	543.3	203.539	33.383	21.9813	2.66927
POPTR_0001s29750_1	5058.52	7855.79	7529.96	7518.69	7225.99	3288.12	1833.88	3295.07	2396.67	3463.04	1580.52	1858.68	6412.85	2404.64	820.054	358.672	2.66686
POPTR_0014s02760_1	348.175	108.865	109.086	397.669	104.492	114.302	70.44	74.564	61.001	82.537	88.709	66.262	197.098	73.9188	61.3238	4.60885	2.66641
POPTR_0010s20300_1	3084.57	4477.45	3795.06	4931.53	4548.04	2515.2	1106.38	1462.24	1488.47	2004.72	1141.81	1561.28	3891.98	1460.82	420.032	146.161	2.66425
POPTR_0200s00240_1	660.948	538.301	445.159	774.017	305.671	259.834	158.452	199	260.76	137.443	160.61	203.858	497.322	186.687	89.6358	19.8348	2.66393
POPTR_0014s08550_2	2723.45	3726.13	1295.7	4263.38	3239.81	1435.53	1048.95	1148.1	954.312	1129.45	603.621	1380.12	2780.67	1044.09	541.146	115.433	2.66323
POPTR_0014s09610_1	538.213	259.42	515.539	260.118	351.29	535.098	169.595	214.034	133.546	110.298	162.876	134.244	409.946	154.099	60.6011	16.3028	2.66028
POPTR_0013s15080_1	1994.08	1206.6	3192.88	1804.09	1064.8	998.702	68.176	794.026	123.89	1248.17	496.167	1127.03	1710.19	642.909	372.244	223.139	2.66008
POPTR_0007s09420_1	204.762	102.378	113.53	103.121	111.377	164.544	43.744	47.472	51.197	48.913	50.406	58.912	133.285	50.1073	18.7845	2.25975	2.66
POPTR_0002s05900_1	171.694	94.623	62.205	49.575	70.778	50.372	26.85	30.735	33.599	29.793	34.534	32.195	83.2078	31.2843	20.751	1.24798	2.65973
POPTR_0008s19950_1	8300.15	4863.91	4907.97	5777.6	4883.35	5727.83	2266.47	2351.08	2051.27	1943.74	1929.6	2423.6	5743.47	2160.96	591.591	95.7074	2.65783
POPTR_0001s34950_6	12508.5	15242	11439.6	13213.5	14406.2	12304.4	6991.24	7638.92	1611.38	4975.07	2337.1	6218.55	13185.7	4962.04	632.553	1113.19	2.65731
POPTR_0017s11570_1	548.098	518.598	482.955	633.669	352.312	547.383	114.696	186.354	217.568	130.938	248.97	261.848	513.836	193.396	41.8213	27.2049	2.65691
POPTR_0008s06960_1	12204.2	11343.9	8652.39	11706.2	10884.5	8708.24	4555.91	3161.24	5082.63	4953.03	3695.82	2452.06	10583.3	3983.45	687.077	472.436	2.65681
POPTR_0013s06240_1	1891.99	1155.54	736.636	1137.48	1327.02	1015.17	412.494	459.026	377.391	496.495	378.041	610.825	1210.64	455.712	173.096	39.8844	2.65659
POPTR_0012s04890_1	520.942	946.24	882.368	729.835	980.943	461.262	578.455	285.461	165.028	279.011	209.237	185.109	753.598	283.717	99.1024	68.192	2.65616
POPTR_0016s13000_1	566.598	261.736	306.829	563.214	366.298	363.426	192.722	111.029	140.342	139.512	168.693	161.88	404.684	152.363	58.1492	12.6558	2.65605
POPTR_0002s01430_1	901.955	719.076	813.498	974.35	486.021	377.477	133.169	754.823	145.13	86.97	65.33	425.573	712.063	268.499	105.496	121.482	2.65201
POPTR_0012s08600_1	1167.15	1362.08	1127.63	1583.66	1545.98	793.955	349.307	686.175	291.816	666.588	276.678	587.883	1263.41	476.408	132.7	85.4911	2.65195
POPTR_0005s22730_1	727.883	590.792	127.156	691.671	638.932	460.883	140.586	308.599	89.743	205.149	114.679	363.383	539.553	203.69	99.4726	49.5576	2.64889
POPTR_0009s14400_1	4812.82	2302.41	3742.01	1713.38	3768.68	2228.79	910.38	816.524	740.794	852.063	1129.8	2562.01	3094.68	1168.59	533.319	310.93	2.64821
POPTR_0011s11140_1	545.955	575.24	455.883	618.776	350.883	217.496	153.431	174.437	178.877	157.685	210.119	169.591	460.706	174.023	68.2955	9.0272	2.64738
POPTR_0017s11000_1	274.054	153.333	159.437	191.555	95.668	155.136	49.542	65.495	72.692	67.797	70.517	63.229	171.53	64.8787	26.3919	3.68603	2.64387
POPTR_0007s03330_2	848.543	731.518	791.418	820.24	771.909	729.97	432.702	308.64	279.527	302.207	235.593	217.086	782.266	295.959	21.2941	34.0784	2.64316
POPTR_0001s24250_1	988.098	781.419	752.208	1019.17	990.08	290.045	177.556	576.54	443.635	160.071	184.754	281.421	803.503	303.996	123.637	76.2126	2.64314
POPTR_0013s04080_1	1713.35	1303.44	1082.6	1919.2	955.473	973.383	335.384	413.883	603.955	520.812	526.883	606.098	1324.58	501.169	181.471	48.0523	2.64297
POPTR_0002s05770_1	213.895	317.741	151.016	287.175	148.208	109.134	74.68	64.968	81.276	86.97	76.5	79.951	204.528	77.3908	37.3475	3.32192	2.6428
POPTR_0009s10190_1	2292.83	2505.61	3544.41	2281.29	2860.78	4064.95	1111.81	1276.75	795.848	1067.31	943.239	1446.63	2924.98	1106.93	327.242	103.807	2.64242
POPTR_0011s16310_1	117.949	222.761	45.389	229.028	214.438	78.111	34.165	77.013	41.86	47.597	42.819	100.141	151.279	57.2658	36.233	11.4916	2.6417
POPTR_0011s00400_1	425.455	430.507	802.455	536.531	299.817	581.607	110.628	141.063	225.277	83.943	274.269	329.955	512.729	194.189	77.1908	43.713	2.64036
POPTR_0008s01370_1	526.669	409.062	108.981	614.098	369.562	239.934	281.661	84	146.526	124.494	104.624	118.207	378.051	143.252	82.5383	31.7174	2.63906
POPTR_0002s25140_1	358.526	384.39	981.446	379.481	407.627	688.264	174.366	243.567	194.641	232.592	188.565	180.705	533.289	202.406	112.61	12.8288	2.63475
POPTR_0005s24450_1	1579.45	809.385	1322.88	2255.24	585.883	328.719	364.312	964.669	560.026	228.743	140.786	354.537	1146.93	435.512	319.034	132.175	2.63351
POPTR_2038s00210_1	8317.97	14738.4	13872	12335.3	8935.8	10313.9	872.326	6788.05	5425.64	1359.46	4955.95	6646.91	11418.9	4341.39	1181.18	1162.43	2.63024
POPTR_0004s06650_1	2934.88	2579.29	3595.74	3170.1	2882.53	1333.79	471.705	1567.67	1456.8	700.169	549.24	1526.99	2749.39	1045.43	345.155	233.959	2.62992
POPTR_0002s13030_1	2916.31	1046.41	343.812	1689.64	1365.26	151.226	152.126	217.639	755.194	419.598	1009.53	303.243	1252.11	476.221	449.58	150.635	2.62926
POPTR_0003s15200_1	3927.31	3707.53	2693.38	4291.53	3540.74	1705.6	1114.62	1343.2	1795.13	1247.43	1265.45	790.669	3311.01	1259.42	424.738	146.271	2.629
POPTR_0019s04660_1	637.883	765.24	873.383	781.259	1080.15	537.108	71.869	112.476	215.8	279.458	291.745	807.633	779.171	296.497	84.4328	118.728	2.62792
POPTR_0005s06090_1	246.945	77.118	261.923	71.132	93.379	152.612	55.352	58.477	53.629	62.815	58.073	55.383	150.518	57.2882	38.2979	1.46073	2.62739
POPTR_0005s14060_1	2304.76	1539.89	1778.28	2779.26	919.188	917.812	305.055	885.112	796.74	256.622	481.495	1174.88	1706.53	649.985	333.678	161.795	2.62549
POPTR_0009s10920_1	1818.2	920.224	1344.73	1768.8	1115.21	1491.15	203.144	267.113	281.652	233.305	225.045	2011.85	1409.72	537.018	159.122	323.371	2.62509
POPTR_0018s03030_1	12365.9	12178.7	8605.22	10467.4	9896.14	9959.06	3936.94	7541.01	1555.06	4179.83	2207.1	4768.28	10578.7	4031.37	648.412	945.55	2.62411
POPTR_0007s06000_1	2031.48	2013.09	1690.95	2400.31	1741.17	1318.16	757.241	1030.51	795.383	676.455	426.669	581.026	1865.86	711.213	165.029	91.7111	2.62349
POPTR_0013s12870_1	7454.02	5265.29	4057.14	6733.99	3905.86	3451.03	1077.38	1560.15	1753.1	1857.74	2690.27	2831.71	5144.56	1961.73	733.74	302.345	2.62247
POPTR_0009s11980_1	10897.4	7070.45	4794.74	8710.74	7950.17	3328.93	3573.17	1877.03	2440.17	1947.99	3308.49	3176.88	7125.4	2720.62	1220.98	326.672	2.61903
POPTR_0018s14260_1	215.391	652.387	153.705	735.386	248.728	168.322	148.199	156.022	130.453	162.578	114.2	118.955	362.32	138.401	116.441	8.98451	2.6179
POPTR_0011s15360_1	1355.61	1147.81	1851.04	1110.02	1227.17	1266.7	317.874	855.144	319.502	215.709	426.288	906.562	1326.39	506.846	121.364	133.138	2.61695
POPTR_0018s09470_1	1936.79	1422.81	1654.67	1438.71	1371.26	890.74	505.719	528.535	700.064	617.418	505.803	472.702	1452.5	555.04	154.746	38.6067	2.61692
POPTR_0011s15310_1	2578.7	3080.81	4144.31	2651.88	3006.95	2360.43	895.007	1001.24	1191.42	1284.31	820.883	1621.88	2970.52	1135.79	284.15	132.164	2.61537
POPTR_0011s11850_1	1664.31	1036.31	925.24	977.348	1613.52	447.828	342.455	293.03	483.052	377.812	660.761	391.169	1110.76	424.713	205.565	58.8401	2.61532
POPTR_0010s01190_1	5773.24	8475.6	7043.35	7881.45	8886.7	5509.88	842.883	2604.95	1648.74	2665.17	2292.24	6611.24	7261.7	2777.54	627.067	894.254	2.61444
POPTR_0001s39640_1	715.919	889.169	408.74	1004.1	956.455	499.085	166.222	203.786	312.397	300.814	297.244	431.883	745.578	285.391	110.818	41.6789	2.61248
POPTR_0007s15180_1	898.323	739.22	448.103	769.955	750.955	437.62	185.941	160.681	455.428	154.965	348.901	242.33	674.029	258.041	84.0497	53.9504	2.6121
POPTR_0018s02990_1	922.057	663.834	367.169	487.211	580.994	302.466	150.662	99.515	116.15	81.626	80.534	744.646	553.955	212.189	100.179	117.234	2.61067
POPTR_0008s15570_1	1034.57	825.411	1610.78	891.226	1164.45	395.812	536.639	349.312	587.883	204.773	204.33	387.312	987.04	378.375	179.737	72.1928	2.60863
POPTR_0018s01890_1	25018	22683	26885.1	26155.3	26849.8	23966.7	13628.9	11116.2	4376.92	12468.7	3992.36	12520.7	25259.6	9683.97	757.419	1938.81	2.6084
POPTR_0005s07680_1	1168.09	801.116	921.669	1195.48	707.663	541.248	287.898	363.472	344.116	220.102	477.668	352.312	889.211	340.928	115.659	38.3442	2.60821
POPTR_0069s00240_1	6151.8	7597.03	5831.15	11550.9	7742.38	2824.97	1962.43	4315	2984.85	2880.94	1729.09	2131.08	6949.71	2667.23	1282.5	425.488	2.60559
POPTR_0001s02350_1	1851.96	1490.38	1400.05	1630.23	1613.99	1264.31	800.961	536.336	426.355	576.169	426.429	785.144	1541.82	591.899	91.4249	74.6111	2.60487
POPTR_0002s03960_1	3002.26	2631.71	1912.54	3148.49	1532.64	895.917	174.634	1554	1219.75	558.309	518.639	1014.85	2187.26	840.03	397.858	228.903	2.60379
POPTR_0003s14640_1	920.867	1184.24	1025.47	2472.08	2125.28	670.44	593.955	488.506	774.506	497.252	540.956	331.377	1399.73	537.759	323.978	65.0777	2.6029
POPTR_0008s09290_1	725.147	368.375	1052.03	451.598	273.467	831.098	213.163	272.994	192.365	240.537	159.679	344.074	616.952	237.135	134.754	29.1971	2.60169
POPTR_0014s05380_1	1098.47	1213.66	1236.81	1457.17	961.955	334.45	214.501	636.886	374.383	191.027	161.097	847.232	1050.42	404.188	173.157	125.194	2.59884
POPTR_0014s02180_1	1582.37	1012.45	840.1	1079.95	1304.44	1443.42	139.446	251.307	497.431	286.04	792.026	830.634	1210.46	466.147	125.671	130.438	2.59672
POPTR_0003s07230_1	3318.45	1570.49	2336.74	2376.67	1424.34	3311.74	730.474	892.184	758.482	805.654	1153.98	1181.69	2389.74	920.411	364.348	89.238	2.59638
POPTR_0016s05400_1	195.938	142.843	171.48	167.647	75.874	339.439	64.429	84.531	64.882	53.968	98.293	55.043	182.203	70.191	39.0352	7.87246	2.59582
POPTR_0001s24940_2	12171.2	11831.4	11218.1	9975.67	11588.5	12151.8	5901.88	4536.45	2883.31	4653.45	2162.64	6427.19	11489.5	4427.49	368.533	741.609	2.59503
POPTR_0004s07940_1	1626.17	1167.01	884.955	1333.88	650.562	834.279	195.782	349.812	307.385	280.677	478.9	891.413	1082.81	417.328	161.632	111.884	2.59462
POPTR_0013s15310_1	840.669	340.72	145.052	594.383	367.669	203.858	143.834	178.664	183.386	179.08	124.089	152.059	415.392	160.185	116.376	10.7202	2.5932
POPTR_0002s26010_1	1499.74	1821.45	1411.38	961.098	904.419	741.531	303.957	747.883	436.24	266.256	282.033	794.131	1223.27	471.75	186.775	107.297	2.59305
POPTR_0001s02050_1	574.955	439.521	481.365	404.848	306.217	298.206	158.874	174.321	128.376	129.989	178.286	196.266	417.519	161.019	47.3839	12.2482	2.59298
POPTR_0003s16350_1	4636.24	2988.49	1688.56	3742.03	3054.53	1167.15	570.455	1831.21	1350.1	1002.96	932.001	977.526	2879.5	1110.71	573.519	192.831	2.59249
POPTR_0016s12070_1	6265.7	3820.41	4231.48	4939.14	3656.67	2883.54	1117	1956.64	1562.3	2039.81	1496.84	1778.67	4299.49	1658.54	526.399	151.965	2.59233
POPTR_0005s26250_1	600.007	265.243	762.848	355.835	264.717	432.955	100.805	201.378	154.836	152.442	160.817	265.351	446.934	172.605	88.9814	24.8565	2.58935
POPTR_0011s02480_1	363.465	269.859	220.98	385.098	179.446	93.866	92.424	102.346	99.343	97.997	92.502	100.058	252.119	97.445	49.6754	1.83737	2.5873
POPTR_0013s08440_1	540.24	485.936	391.598	608.383	528.098	600.812	154.556	294.816	138.115	201.378	148.379	283.109	525.845	203.392	35.9221	31.2344	2.58537
POPTR_0006s19770_1	203.858	149.484	243.782	118.58	146.937	249.13	74.976	75.223	68.052	49.837	61.962	100.201	185.295	71.7085	24.5315	7.54076	2.58401
POPTR_0001s34590_1	202.577	182.621	89.631	171.079	159.226	71.095	54.32	58.036	58.829	63.197	51.722	53.312	146.038	56.5693	23.7774	1.90105	2.58158
POPTR_0001s34880_1	903.248	487.24	318.098	564.303	364.401	308.813	156.536	255.665	204.365	86.801	143.209	294.816	491.017	190.232	100.886	34.3299	2.58115
POPTR_0009s13570_1	2956.67	2908.25	1677.53	3609.03	3140.96	1956.72	788.014	1489.61	1044.34	1047.81	680.925	1246.38	2708.19	1049.51	330.305	132.167	2.58043
POPTR_0011s13870_1	5211.85	3253.35	5760.88	3578.74	4067.92	4353.42	1408.08	2271.84	1436.71	1602.02	733.07	2712.88	4371.03	1694.1	429.315	313.165	2.58014
POPTR_0013s15320_1	826.312	484.508	203.644	780.246	461.026	212.38	192.722	179.565	220.484	204.773	159.158	194.713	494.686	191.903	119.526	9.4139	2.5778
POPTR_0006s06890_1	959.432	318.219	385.734	699.525	519.268	268.407	206.911	126.305	322.272	114.615	219.486	232.684	525.097	203.712	117.85	34.1087	2.57764
POPTR_0019s02250_1	3615.92	3914.94	2926.56	4414.62	4288.65	2112.82	1623.78	1649.25	1433.1	1396.87	1058.66	1091.58	3545.59	1375.54	394.195	113.376	2.5776
POPTR_0017s03840_1	14833	19039	19421.5	15940.5	15894.9	14679.5	2677.01	8308.6	7733.56	3502.09	7507.97	9015.1	16634.7	6457.39	930.471	1195.43	2.57608
POPTR_0004s15020_1	11898.3	8742.81	2902.38	11321.9	7542.42	5533.36	9855.95	1764.79	1662.31	741.169	1824.73	2774.45	7990.19	3103.9	1537.04	1507.17	2.57424
POPTR_0001s33620_1	320.257	324.242	805.026	273.965	245.116	310.385	127.625	218.814	222.242	66.571	125.24	124.995	379.832	147.581	94.1506	27.2899	2.57371
POPTR_0006s20270_1	816.093	575.05	457.771	367.608	387.551	686.526	111.577	174.437	193.402	184.148	294.175	323.127	548.433	213.478	79.5538	35.6125	2.56904
POPTR_0001s11660_1	502.098	601.098	567.74	757.49	580.346	383.24	112.411	298.743	248.348	114.335	206.684	339.849	565.335	220.062	54.9877	42.0883	2.56899
POPTR_0001s37630_1	711.613	459.133	754.184	247.298	345.484	655.564	247.54	183.096	182.423	67.589	246.284	309.387	528.879	206.053	93.3786	37.0272	2.56671
POPTR_0019s09960_1	480.383	731.49	292.923	1043.38	587.169	328.169	197.26	279.592	217.568	313.206	159.863	182.621	577.253	225.018	125.449	26.5512	2.56536
POPTR_0347s00210_1	2087.45	1966.67	2563.24	1878.83	1739.93	1603.22	515.669	887.74	644.104	547.045	756.996	1264.15	1973.22	769.284	149.86	124.652	2.56502
POPTR_0006s02310_1	4820.67	3877.53	3017.23	3850.7	3351.2	2193.09	1237.8	1110.64	1233.33	1734.4	1590.45	1332.07	3518.4	1373.12	398.541	106.994	2.56235
POPTR_0016s06100_1	4097.12	4967.92	3564.97	5832.45	4236.17	2422.99	1524.25	845.075	2549.81	2075.38	1782.11	1028.88	4186.94	1634.25	522.552	286.781	2.56199
POPTR_0004s02630_1	1942.35	1910.29	1787.22	3332.1	2340.95	724.065	477.716	1335.95	777.254	718.891	417.848	971.659	2006.16	783.22	378.162	151.265	2.56143
POPTR_0006s22110_1	4519.31	5180.1	5793.42	4506.9	5503.49	4039.6	2905.56	1549.11	1921.9	1872.94	1305.74	1985.31	4923.8	1923.43	301.808	244.346	2.55991
POPTR_0009s11730_1	1208.4	915.386	921.597	1389.82	1215.25	424.269	653.012	164.036	428.728	494.793	425.378	209.614	1012.45	395.927	153.044	81.5589	2.55717
POPTR_0020s00250_1	652.682	1271.44	1328.14	1636.23	1518.6	984.636	653.49	499.849	469.187	562.222	320.228	386.599	1231.95	481.929	161.634	53.5158	2.5563
POPTR_0006s23510_1	419.402	298.672	558.029	250.998	303.569	447.255	287.946	157.174	69.242	86.796	112.987	176.966	379.654	148.518	51.7172	35.5984	2.55628
POPTR_0201s00200_1	6507.74	6567.67	3245.05	6655.17	6630.81	1649.1	811.026	1006.6	2945.88	2665.17	3153.81	1651.6	5209.26	2039.01	983.375	455.244	2.55479
POPTR_0016s00350_1	7059.74	6725.61	9540.42	7978.81	8426.92	3965.91	4557.29	2411.81	3360.95	1876.1	2995.77	1905.03	7282.9	2851.16	854.454	457.411	2.55437
POPTR_0006s27540_1	125.358	115.356	214.675	165.088	133.557	84.884	58.315	49.097	56.844	54.159	53.621	56.449	139.82	54.7475	20.1063	1.46371	2.5539
POPTR_0014s14310_1	4674.93	4860.67	6497.31	3917.49	4317.56	5340.6	1785.09	1901.03	2345.82	1762.45	1480.1	2319.17	4934.76	1932.28	404.725	151.876	2.55386
POPTR_0009s15110_1	3661.97	3493.08	4203.58	4154.21	4046.79	2072.88	1491.67	1986.78	913.883	1733.81	544.74	1800.03	3605.42	1411.82	358.79	252.278	2.55374
POPTR_0014s07670_1	1231.81	711.669	384.562	1059.31	1021.46	1041.74	262.046	419.669	323.313	377.812	295.008	457.282	908.425	355.855	137.265	33.7065	2.5528
POPTR_0006s04090_1	624.565	337.132	607.954	381.598	395.22	236.192	144.372	187.798	161.652	159.316	93.712	265.235	430.444	168.681	69.0682	25.3271	2.55182
POPTR_0016s10830_1	1074.28	1008.28	1049.92	1350.24	1118.67	992.955	387.098	605.669	445.598	416.955	291.031	439.669	1099.06	431.003	58.6532	45.8316	2.54999
POPTR_0010s05260_1	3779.17	3903.12	3761.09	3795.16	3565.07	2486.31	1218.85	1887.34	962.383	1196.5	1176.76	1907.17	3548.32	1391.5	237.783	179.986	2.54999
POPTR_0013s05710_1	645.32	919.932	213.52	818.831	912.662	300.181	264.432	384.579	196.018	300.084	155.205	194.071	635.074	249.065	138.843	37.8688	2.54984
POPTR_0017s13490_1	1268.07	2984.29	3743.13	2005.88	2919.76	3141.19	961.468	1476.93	946.623	959.652	959.652	997.89	2677.05	1050.37	397.036	93.7735	2.54868
POPTR_0011s00440_1	1424.37	1555.04	2448.31	1617.31	951.612	1336.42	358.769	336.877	661.598	250.772	806.232	1250.03	1555.51	610.712	221.883	169.418	2.54704
POPTR_0001s28230_1	2377.15	1520.18	3132.24	1114.91	1795.87	1864.54	668.455	964.669	503.018	690.876	791.365	1020.9	1967.48	773.215	315.689	86.97	2.54455
POPTR_0014s02160_1	2285.88	1372.28	1126.65	1456.77	1687.38	1752.31	224.933	354.241	694.776	423.169	1016.6	1091.48	1613.54	634.2	178.504	161.173	2.54422
POPTR_0010s21920_2	210.611	206.767	130.938	185.442	112.505	88.208	45.632	77.464	58.431	47.732	53.197	84.863	155.745	61.2198	23.2738	7.26613	2.54403
POPTR_0002s21740_1	433.348	444.455	425.24	485.169	480.806	582.279	228.705	174.869	191.995	195.531	195.625	134.153	475.216	186.813	25.9149	13.9301	2.54381
POPTR_0002s05580_1	1635.76	690.172	712.452	630.955	480.883	360.669	297.172	305.314	300.172	169.259	384.24	317.258	751.815	295.569	202.752	31.2448	2.54362
POPTR_0003s05840_1	3091.24	3735.38	4070.6	3152.16	4020.6	6028.61	2357.67	665.455	1654.35	1201.03	2005.2	1604.99	4016.43	1581.45	478.905	266.212	2.53972
POPTR_0004s20290_1	369.233	356.2	249.476	276.627	195.227	200.443	68.917	122.177	110.335	75.934	166.868	104.529	274.534	108.127	33.4954	15.7982	2.53901
POPTR_0014s15590_1	1230.67	541.955	631.967	835.424	502.946	420.12	179.372	197.687	410.286	262.92	310.453	279.249	693.847	273.328	133.64	37.3248	2.53852
POPTR_0002s09880_1	3520.95	3171.57	2833.42	3973.4	3100.05	3198.02	1268.88	839.383	1716.88	1304.03	1469.59	1205.56	3299.57	1300.72	177.411	130.326	2.53672
POPTR_0007s04660_1	1082.74	680.939	800.207	837.485	538.104	535.63	152.477	217.639	507.11	263.05	439.839	184.166	745.851	294.047	93.04	64.9819	2.5365
POPTR_0007s02730_1	1583.82	2140.62	2280.83	1699.03	1703.22	1634.6	211.99	540.391	680.701	1095.13	874.205	952.075	1840.35	725.749	131.316	142.835	2.5358
POPTR_0001s24940_3	11178.4	11092.9	10247.3	9884.69	10762.6	11987.7	5570.95	4687.95	2845.1	4608.38	2035.47	5952.26	10858.9	4283.35	332.468	688.014	2.53514
POPTR_0009s02960_1	2800.88	3255.62	1724.93	3137.35	3551.76	2413.06	722.82	1373.74	777.955	1676.28	641.155	1472.34	2813.93	1110.71	296.031	200.149	2.53344
POPTR_0001s04130_1	13526.4	10860	13235.8	12325.5	12070.1	11330.7	4719.15	6252.27	4448.2	4650.81	3640.03	5245.88	12224.8	4826.06	465.303	389.97	2.53307
POPTR_0004s12440_1	3327.94	1848.1	1252.1	2436.42	1906.88	1965.31	1253.26	770.801	472.669	630.712	702.086	1199.24	2122.79	838.127	313.416	141.754	2.53278
POPTR_0010s01950_1	3097.73	3205.21	2906.07	2798.24	2334.47	2462.17	502.008	694.163	952.598	666.777	886.49	2938.26	2800.65	1106.72	154.265	407.737	2.53059
POPTR_0005s12240_1	672.883	587.387	680.705	556.669	632.704	363.312	392.669	208.04	237.508	268.469	131.879	143.209	582.277	230.296	52.5616	42.7268	2.52839
POPTR_0284s00200_1	1416.24	2136.38	1474.07	2430.35	2050.27	993.647	539.919	1215.69	640.013	410.405	415.57	931.883	1750.16	692.247	241.821	143.295	2.52823
POPTR_0001s31810_1	2300.4	1804.31	1302.37	1456.42	1689.61	1290.31	1145.86	578.489	616.75	665.674	435.645	451.062	1640.57	648.914	171.53	116.252	2.52818
POPTR_0004s17950_2	4512.37	4274.96	2888.06	5029.95	5012.68	2983.88	1056.35	2116.7	1652.73	1786.41	1120.93	2042.15	4116.99	1629.21	429.476	201.985	2.52698
POPTR_0005s07860_1	3064.91	2342.94	2684.57	2912.24	2808.36	1804.83	907.432	716.363	1340.26	1039.49	1319.04	859.01	2602.97	1030.27	206.156	113.583	2.5265
POPTR_0010s16600_1	265.863	123.944	93.274	160.561	112.089	226.607	51.197	64.452	74.208	66.528	58.878	73.693	163.723	64.826	30.7301	3.95379	2.52558
POPTR_0002s08440_1	1461.63	1001.04	1490.87	1525.1	1114.49	1126.31	457.74	481.693	644.346	516.813	496.95	459.166	1286.58	509.451	103.169	31.2284	2.52541
POPTR_0012s12940_4	2362.66	1583.82	1337.04	2121.53	1768.64	1152.34	695.365	563.785	781.893	750.119	778.237	524.526	1721	682.321	206.304	50.1323	2.52228
POPTR_0005s02100_1	1195.88	653.912	264.038	647.669	536.499	807.551	175.709	453.955	88.535	216.79	205.314	487.812	684.259	271.352	138.223	72.1405	2.52166
POPTR_0010s19120_1	5260.17	3787.09	7007.38	3631.36	4189.89	4471.42	2294.93	1592.63	1801.2	1320.05	2429.93	1802.98	4724.55	1873.62	562.923	187.895	2.52162
POPTR_0001s41300_1	8180.06	6902.89	4593.45	9508.95	7274.65	3964.45	1284.74	671.107	4002.53	2976.38	3912.81	3184.53	6737.41	2672.02	945.823	619.462	2.52147
POPTR_0002s05860_1	637.883	1122.1	342.562	1497.09	1449.75	156.717	328.884	80.148	643.419	218.922	694.098	99.816	867.683	344.214	255.634	119.555	2.52076
POPTR_0007s01220_1	2350.24	2088.93	1953.27	2277.11	2625.6	2577.67	727.812	1064.03	889.409	969.812	884.807	971.369	2312.14	917.872	118.331	50.9694	2.51902
POPTR_0001s10560_1	722.026	426.455	486.812	341.841	406.242	677.976	216.525	192.595	208.052	193.515	238.161	167.551	510.225	202.733	69.2044	10.7688	2.51673
POPTR_0001s22960_1	2518.88	4257.68	3427.9	3638.87	3169.39	2038.09	911.026	1528.65	1109.32	1473.99	1118.75	1429.28	3175.13	1261.84	356.339	111.542	2.51628
POPTR_0011s16270_1	960.649	1042.56	285.241	991.047	976.726	423.305	249.484	408.889	238.743	262.695	252.533	447.995	779.921	310.056	149.242	41.5218	2.51542
POPTR_0010s24300_1	99.649	70.635	72.48	61.895	106.666	24.946	24.469	24.934	30.632	25.312	41.135	27.103	72.7118	28.9308	13.0865	2.85766	2.5133
POPTR_0002s06130_1	397.74	420.526	302.921	309.271	301.314	402.026	125.825	191.241	140.174	122.648	131.808	137.582	355.633	141.546	25.31	11.2895	2.51248
POPTR_0014s02780_1	2196.06	1490.67	1739.89	2133.96	1834.54	1878.95	847.026	699.669	771.026	715.031	737.24	717.419	1879.01	747.902	116.217	24.3394	2.51238
POPTR_0011s11520_1	2430.49	4477.45	3117.89	3489.3	2642.6	1225.89	645.531	1945	1763.42	841.549	554.649	1169.74	2897.27	1153.32	488.77	261.741	2.51212
POPTR_0010s23590_1	465.96	553.069	366.622	338.182	425.111	332.283	160.556	194.333	182.233	177.819	138.637	134.251	413.538	164.638	38.3838	10.9201	2.5118
POPTR_0002s17270_1	5296.67	3897.94	4261.91	3005.8	3905.1	3697.3	1315.14	2022.16	1566.21	1329.3	1570.11	1778.06	4010.79	1596.83	337.564	121.049	2.51172
POPTR_0006s03470_1	652.939	416.107	342.562	575.776	409.598	552.47	129.114	240.354	137.649	238.037	141.644	288.108	491.575	195.818	53.4628	30.3653	2.51037
POPTR_0001s09110_1	1200.03	1475.89	1582.44	1677.02	818.651	630.921	216.22	542.877	729.403	315.64	473.349	664.657	1230.83	490.358	191.155	88.5998	2.51006
POPTR_0002s06290_1	509.182	433.789	301.72	807.542	562.47	294.771	195.883	182.178	200.226	202.223	189.586	189.152	484.912	193.208	85.5619	3.39947	2.50979
POPTR_0007s10510_1	898.274	596.656	897.421	444.183	429.058	868.579	450.312	273.965	263.128	137.077	266.646	256.196	689.028	274.554	101.097	44.8648	2.50963
POPTR_0001s45250_1	1921.17	1168.63	1028.63	1124.41	1168.43	1675.31	384.228	892.752	200.807	488.069	240.93	1015.57	1347.77	537.059	161.501	152.579	2.50953
POPTR_0008s09390_1	9482.92	5553.17	5460.24	6502.74	4653.6	7303.13	1970.31	2362.26	2392.31	2347.71	3241.43	3212.32	6492.63	2587.72	772.769	231.971	2.50901
POPTR_0003s21470_1	4204.24	3739.89	4847.27	4663.43	4053	5684.24	1271.92	2208.67	2097.67	1069.98	1358.31	2832.71	4532.01	1806.54	310.396	305.204	2.50867
POPTR_0001s36270_1	998.302	1340.17	969.026	2101.35	1255.95	830.814	506.79	518.645	555.126	546.084	339.377	523.337	1249.27	498.226	205.034	35.711	2.50743
POPTR_0015s04300_1	638.132	964.599	451.643	1144.03	1467.59	476.746	415.929	190.403	686.831	176.782	461.026	120.581	857.122	341.925	181.504	97.5389	2.50675
POPTR_0001s24940_4	11431.3	11620.4	10417.1	10300.5	11324.2	11809.5	6004.98	4784.37	3000.36	4684.37	2116.24	6106.91	11150.5	4449.54	284.563	717.716	2.50599
POPTR_0016s14460_1	5702.7	2846.1	1095.65	4771.68	4515.6	684.17	462.131	392.42	1570.03	2551.32	2199.03	653.293	3269.32	1304.7	923.441	419.085	2.50579
POPTR_0009s11970_3	7287.56	3822.59	2162.82	5249.09	5252.12	596.045	4308.16	591.571	1139.66	230.105	1989.66	1472.34	4061.71	1621.92	1075.3	651.301	2.50426
POPTR_0014s10740_1	771.812	510.646	661.276	995.435	253.684	321.835	175.566	210.178	275.287	115.206	169.731	457.91	585.781	233.98	125.495	54.4297	2.50356
POPTR_0006s03690_1	1062.25	987.605	1967.83	1237.94	871.826	762.503	480.455	498.633	422.822	547.302	305.718	501.78	1148.33	459.452	193.718	38.1898	2.49934
POPTR_0010s20820_1	431.026	234.084	237.921	221.556	305.39	190.048	85.494	73.66	99.717	108.028	109.365	171.997	270.004	108.043	39.1101	15.2995	2.49903
POPTR_0017s07430_1	1929.27	3259.28	2190.33	3885.3	1362.49	1667.34	840.383	1145.31	996.24	1099.53	753.098	886.526	2382.34	953.514	439.152	68.5227	2.49848
POPTR_0018s01570_1	793.247	492.583	619.906	677.974	519.74	190.643	175.877	236.706	206.463	187.238	209.679	302.671	549.015	219.772	92.4721	20.4188	2.49811
POPTR_0018s02320_1	771.681	467.546	306.378	562.8	306.561	204.304	109.392	180.905	203.939	166.174	197.794	190.885	436.545	174.848	93.1649	15.526	2.49671
POPTR_0012s14510_1	135.943	166.831	141.229	175.83	118.02	154.016	52.24	74.236	47.828	68.443	44.004	70.587	148.645	59.5563	9.4928	5.82786	2.49587
POPTR_0001s23350_1	866.455	266.457	371.999	263.013	321.716	199.221	88.318	178.327	135.783	160.61	101.098	253.055	381.477	152.865	109.425	26.7464	2.49551
POPTR_0010s08640_1	509.109	360.143	282.927	766.86	315.632	226.883	179.762	158.213	161.301	157.662	165.162	165.162	410.259	164.544	89.0487	3.6349	2.49331
POPTR_0014s02440_1	1921.56	1232.63	707.026	1098.67	1264.67	1021.74	380.425	841.169	284.021	379.526	193.292	828.026	1207.72	484.41	180.068	125.231	2.49317
POPTR_0005s11980_1	192.478	98.597	192.478	95.909	67.1	115.206	48.919	48.528	47.975	58.262	43.046	58.918	126.961	50.9413	23.7278	2.81616	2.4923
POPTR_0259s00200_1	832.193	964.429	601.411	832.409	700.026	678.526	293.78	409.81	298.095	344.353	172.545	330.955	768.166	308.256	59.0699	35.135	2.49197
POPTR_0009s11970_2	7323.81	4654.04	2376.82	7249.99	6974.03	573.558	5465.03	770.883	1497.49	260.76	2014.45	1696.2	4858.71	1950.8	1278.03	821.525	2.49062
POPTR_0001s01550_1	325.812	596.628	444.916	505.098	558.931	417.026	154.556	227.321	142.249	176.965	187.345	255.98	474.735	190.736	44.392	19.4488	2.48896
POPTR_0200s00200_1	1938.02	1874.35	1364.61	2489.1	841.038	746.075	519.338	666.644	710.633	588.979	615.312	617.687	1542.2	619.765	304.669	29.334	2.48836
POPTR_0018s10710_1	1992.45	1797.56	1283.53	1940.81	1440.95	606.082	378.169	830.998	881.197	577.312	526.141	448.526	1510.23	607.057	234.451	91.7074	2.48779
POPTR_0017s06820_1	2394.45	3179.85	2135.63	3133.31	3636.1	1114.57	1965.31	1127.73	507.169	1310.69	502.222	855.342	2598.99	1044.74	407.849	248.536	2.48768
POPTR_0009s15930_1	3167.53	1691.22	1460.25	2521.9	2310.03	1356.39	312.67	986.098	625.312	992.955	820.883	1290.1	2084.55	838.003	315.571	151.24	2.48752
POPTR_0012s09120_1	937.312	1058.13	959.812	1535.53	984.026	677.156	568.68	456.816	413.942	302.208	349.312	383.184	1025.33	412.357	125.912	41.6531	2.4865
POPTR_0011s09710_1	3032.31	2625.65	1890.02	2818.16	2235.02	3364.1	880.669	1680.38	540.49	828.348	684.6	1807.1	2660.88	1070.27	239.503	239.92	2.48618
POPTR_0001s24940_1	2807.2	2636.82	2517.71	2340.31	2572.06	2782.54	1317.07	1141.44	715.363	1032.19	551.031	1545.76	2609.44	1050.48	77.9911	165.739	2.48405
POPTR_0014s04120_1	689.276	324.241	618.383	297.348	327.223	525.623	167.02	215.935	129.064	118.146	214.524	276.18	463.682	186.811	75.9983	26.8658	2.48209
POPTR_0016s04700_1	1582.17	1234.81	1045	1092.06	1514.45	800.383	630.312	455.026	511.74	551.455	439.74	340.268	1211.48	488.09	132.775	44.7588	2.48208
POPTR_0019s11360_1	1155.67	1094.45	1580.88	1234.92	1418.53	1037.79	782.955	525.073	351.598	695.669	192.073	483.253	1253.71	505.103	92.9855	97.1483	2.48208
POPTR_0015s06070_1	4038.53	4056.17	3529.72	4209.45	3599.53	2539.99	1275.24	2215.88	1327.6	1655.31	1396.09	986.065	3662.23	1476.03	274.019	188.502	2.48113
POPTR_0001s33970_1	4797.34	3513.31	2862.56	4806.45	3738.05	3371.27	1308.17	737.326	2044.92	2464.24	2209.46	542.955	3848.16	1551.18	354.533	360.484	2.4808
POPTR_0015s15440_1	2082.42	3461.95	3398.45	3397.31	3429.88	1539.95	675.74	1720.7	1327.74	937.312	762.99	1556.74	2885	1163.54	379.956	194.069	2.4795
POPTR_0009s03710_1	2837.29	2324.74	2402.56	2189.67	2107.95	2062.74	649.207	680.019	1289.21	931.883	1177.67	889.858	2320.83	936.308	126.894	115.427	2.4787
POPTR_0010s25150_1	907.312	599.24	330.105	942.955	607.74	558.537	313.706	222.833	302.314	290.102	207.053	255.98	657.648	265.331	103.294	19.6075	2.47859
POPTR_0001s07780_1	15651.8	18027.4	14287.5	18506.4	19468.5	21071.9	6385.1	12239.2	3924.6	8022.74	3911.1	8747.88	17835.6	7205.11	1113.28	1423.74	2.4754
POPTR_0004s09430_1	1931.43	2189.31	2738.35	2564.45	1362.04	826.561	676.955	1499.64	656.6	716.624	611.447	533.808	1935.36	782.512	326.385	159.59	2.47326
POPTR_0011s02440_1	3473.19	1876.98	2064.24	3421.03	1130.31	1137.14	421.392	1105.72	1193.06	342.455	588.24	1647.18	2183.82	883.009	469.341	229.945	2.47315
POPTR_0015s12380_1	211.261	234.25	148.402	308.138	316.599	126.443	126.443	119.247	75.308	78.804	76.043	68.156	224.182	90.6668	35.3006	11.3031	2.47259
POPTR_0568s00200_1	675.877	592.322	553.224	638.077	561.73	370.907	194.138	259.558	265.559	215.914	217.127	219.894	565.356	228.698	47.4136	12.4584	2.47206
POPTR_0002s10080_1	5070.84	3254.11	3222.3	3593.01	3983.28	2482.47	539.919	977.255	1579.42	1868.42	2292.2	1483.67	3601	1456.81	390.973	279.551	2.47183
POPTR_0012s14540_1	3353.24	2280.03	738.716	2845.11	2600.64	1729.04	537.526	1736.74	352.348	646.598	503.712	1706.15	2257.79	913.845	412.318	282.943	2.47065
POPTR_0001s26590_1	956.062	437.411	649.961	462.119	447.437	676.861	245.003	285.553	168.636	212.877	184.34	372.812	604.975	244.87	90.2789	33.7777	2.4706
POPTR_0014s02740_1	85.955	64.507	47.182	249.202	41.538	35.94	35.387	38.386	34.355	35.387	33.965	35.024	87.3873	35.4173	36.3731	0.698781	2.46736
POPTR_0003s17180_1	1757.38	1682.32	440.693	2076.26	1906.49	1199.6	376.453	1059.95	307.711	647.227	273.595	1010.2	1510.46	612.522	268.962	157.867	2.46596
POPTR_0007s07690_1	6228.24	4436.59	5125.6	4434.94	3891.74	5338.88	1418.31	1627.45	1815.17	2018.17	2621.96	2453.97	4909.33	1992.51	371.743	210.165	2.4639
POPTR_0015s04370_1	2335.78	1970.4	1727.44	1683.56	1158.61	1046.6	338.668	808.313	695.213	394.921	887.656	903.383	1653.73	671.359	217.766	110.824	2.46326
POPTR_0010s14390_1	2090.22	1489.22	2031.17	1314.83	2262.44	2018.83	897.598	559	1091.35	440.878	866.528	695.51	1867.78	758.478	167.787	107.044	2.46254
POPTR_0015s09850_1	300.647	106.992	72.282	138.4	138.153	61.228	50.675	55.647	53.901	56.956	58.071	56.879	136.284	55.3548	38.787	1.20605	2.462
POPTR_0002s11100_1	345.718	78.869	137.844	99.497	139.162	203.43	84.583	66.114	45.188	65.166	63.254	84.03	167.42	68.0558	43.458	6.59223	2.46004
POPTR_0008s10590_1	9792.49	9112.92	9851.5	6936.38	6644.57	5944.17	2927.92	3766.45	2716.03	2899.67	3518.59	3804.04	8047.01	3272.12	776.179	214.894	2.45927
POPTR_0001s38470_2	5636.43	2743.02	2065.6	3434.79	3645.71	3399.78	1289.03	2158.53	1141.21	1100.58	721.626	2097.81	3487.55	1418.13	537.752	259.959	2.45926
POPTR_0016s14870_1	2173.9	1722.54	1951.39	2089.51	1834.45	872.379	492.312	1029.69	937.042	536.85	603.653	730.094	1774.03	721.607	210.728	98.3918	2.45844
POPTR_0021s00390_1	4244.95	3689.49	3212.68	3787.88	4198.6	4003.24	2080.81	1143.95	1216.36	1562.45	1482.16	1931.99	3856.14	1569.62	171.646	168.085	2.45673
POPTR_0006s13900_1	11919.4	8350.45	8033.81	7009.9	7827.63	9281.45	3495.91	3705.93	2886.49	3390.6	3149.49	4715.2	8737.11	3557.27	771.43	283.598	2.45613
POPTR_0018s12000_1	4599.67	3016.74	3941.24	2777.25	3070.62	2944.03	989.973	1379.03	1086.81	1159.6	1200.8	2469.2	3391.59	1380.9	321.423	245.368	2.45607
POPTR_0012s12940_1	2164.52	1609.18	1294.14	2197.88	1705.53	1288.06	705.962	647.462	788.501	744.95	750.526	541.383	1709.89	696.464	179.53	40.1427	2.4551
POPTR_0005s18480_1	7164.75	7944.31	4631.38	7906.64	7020.13	6671.76	2197.66	3904.95	1493.24	3243.85	1410.21	4590.52	6889.83	2806.74	543.564	587.386	2.45474
POPTR_0015s07270_1	2378.03	2166.31	2023.38	1649.45	1037.71	962.51	400.933	942.49	692.429	544.679	591.405	994.99	1702.9	694.488	265.84	104.126	2.45202
POPTR_0012s08410_1	993.561	538.24	569.803	592.095	471.354	502.114	206.342	355.889	208.365	213.699	158.467	352.979	611.194	249.29	86.0368	37.4965	2.45174
POPTR_0003s08330_2	1026.89	765.24	807.661	894.756	727.46	598.598	528.348	313.67	245.778	281.249	372.883	225.186	803.434	327.852	65.568	49.7497	2.4506
POPTR_0013s12900_1	8454.87	7163.74	5259.88	7097.38	5740.74	4371.31	1704.98	4759.58	3197.26	2154.45	2480.46	1259.79	6347.99	2592.76	667.112	559.65	2.44836
POPTR_0014s03580_1	1830.63	1512.37	1739.14	1265.15	1339.03	1288.75	687.909	649.515	641.343	291.485	711.739	685.087	1495.84	611.18	108.12	71.0059	2.44747
POPTR_0017s07200_1	2366.2	2862.64	1853.48	4557.45	5100.31	1625.1	1561.74	1733.51	1176	1549.02	635.198	852.784	3060.87	1251.38	646.225	196.123	2.446
POPTR_0001s27470_1	604.875	559.419	832.703	713.344	913.818	342.457	343.637	361.251	321.063	259.191	156.326	180.705	661.103	270.362	91.8862	38.6616	2.44525
POPTR_0007s02110_1	2732.74	5159.67	6026.07	4090.45	3234.13	1690.31	1859.24	2994.21	1490.24	1480.74	872.49	685.383	3822.23	1563.72	715.417	368.521	2.44432
POPTR_0004s17590_1	1625.74	1510.52	2231.16	928.761	1350.36	2815.84	464.598	509.49	375.975	994.474	411.255	1526.16	1743.73	713.659	301.611	204.765	2.44337
POPTR_0012s14570_1	89.288	224.174	109.484	140.872	251.437	119.899	66.009	64.359	70.677	64.703	60.947	56.068	155.859	63.7938	29.5988	2.20203	2.44317
POPTR_1061s00200_1	774.077	318.96	157.685	522.526	332.968	170.371	160.544	152.633	153.389	164.64	153.883	146.983	379.431	155.345	104.865	2.80477	2.4425
POPTR_0014s15220_1	6173.1	7179.71	6859.92	7978.23	7530.31	4180.2	2967.57	3128.44	3254.38	2703.79	2007.99	2279.88	6650.24	2723.67	606.339	220.41	2.44164
POPTR_0011s13430_1	570.461	653.435	601.049	563.313	472.669	701.526	138.745	200.522	223.344	140.259	249.111	507.682	593.742	243.277	35.4179	61.2239	2.4406
POPTR_0005s18880_1	6606.17	3272.72	3439.13	3326.88	3302.03	4836.63	1129.49	1445.62	1475.76	1453.75	1775.5	2878.23	4130.59	1693.06	605.755	275.3	2.43972
POPTR_0006s09940_1	2744.29	1950.01	4463.9	1385.21	1730.86	2822.22	889.812	1097.02	963.032	789.348	1205.79	1245.14	2516.08	1031.69	496.212	80.9227	2.4388
POPTR_0002s22030_1	182.827	377.812	397.221	242.404	553.554	253.907	119.328	154.583	135.724	176.847	112.323	125.084	334.621	137.315	60.5891	10.8834	2.43689
POPTR_0007s13540_1	2227.31	887.75	908.486	1233.69	974.977	824.628	331.658	224.331	752.24	301.529	916.78	369.74	1176.14	482.713	238.923	125.893	2.43652
POPTR_0010s23570_1	509.383	286.889	342.201	195.084	177.646	226.127	130.65	128.376	139.366	99.89	146.914	68.041	289.555	118.873	55.3442	13.2356	2.43584
POPTR_0005s09890_1	1703.85	278.809	193.696	401.098	307.565	453.026	200.763	501.447	189.471	163.96	160.589	154.163	556.34	228.399	254.713	60.3642	2.43583
POPTR_0003s11360_1	3763.49	2948.51	612.974	3729.31	3284.74	2126.02	770.747	1872.19	561.643	955.941	602.849	1996.98	2744.17	1126.73	539.17	287.244	2.43553
POPTR_0001s28710_1	7244.95	5895.81	2916.1	4548.74	5639.38	7186.45	1579.77	4745.86	527.49	1775.69	701.74	4399.82	5571.91	2288.4	737.983	821.719	2.43485
POPTR_0001s46660_1	5923.92	7239.92	7134.95	7949.98	6745	7666.01	3152.26	4138.25	1649.5	3533.13	1292.72	3771.13	7109.96	2922.83	320.762	525.38	2.43256
POPTR_0019s08050_1	5422.95	4026.51	2802.88	4678.42	4576.24	3896.67	1380.53	2589.04	1016.26	1751.14	1262.73	2443.83	4233.95	1740.59	396.645	289.632	2.43248
POPTR_0008s16270_1	1842.49	2583.95	939.455	2653.16	2238.2	2063.99	751.941	1301.45	594.026	749.669	683.455	987.562	2053.54	844.685	280.058	115.846	2.43114
POPTR_0016s11990_1	5305.14	3871.67	5349.81	3485.24	3219.22	4137.16	1318.56	2517.62	1095.09	1527.28	1500.1	2504.58	4228.04	1743.87	406.115	274.629	2.42452
POPTR_0001s16260_1	2561.56	2444.6	1889.82	1413.81	1825.34	2936.53	569.638	1106.38	855.408	944.011	975.72	942.184	2178.61	898.891	251.79	80.7871	2.42366
POPTR_0010s01160_1	294.375	575.105	330.169	343.812	494.441	529.853	45.763	237.793	93.145	168.259	236.772	279.963	427.959	176.949	53.2701	41.0858	2.41854
POPTR_2222s00200_1	750.153	500.24	1261.55	462.745	811.554	628.419	356.383	257.302	321.922	359.26	278.653	251.919	735.776	304.24	130.22	21.5908	2.41841
POPTR_0013s14010_1	928.955	906.327	308.298	1500.65	888.921	654.846	460.098	196.337	480.99	372.085	272.41	364.594	864.666	357.752	174.872	48.6837	2.41694
POPTR_0004s20370_1	336.026	634.826	369.124	526.722	409.215	225.529	99.652	206.32	212.38	103.544	151.12	262.189	416.907	172.534	64.8252	29.1871	2.41637
POPTR_0001s28260_2	3037.95	3272.67	3174.45	2830.04	2626.56	2303.53	1105.38	1425.6	1053.33	1317.74	840.383	1397.1	2874.2	1189.92	163.057	102.525	2.41545
POPTR_0016s05710_1	419.526	226.466	166.537	438.394	237.168	95.119	121.387	67.731	142.998	87.818	152.758	82.995	263.868	109.281	61.563	15.5585	2.41458
POPTR_0018s01390_1	1493.93	419.607	1460.1	481.362	368.74	531.076	133.848	312.064	128.305	715.47	252.02	427.74	792.469	328.241	238.451	98.7281	2.41429
POPTR_0007s00850_1	761.812	528.955	482.098	539.402	617.169	410.526	226.966	304.457	114.605	193.468	184.594	359.955	556.66	230.674	54.3061	39.5732	2.41319
POPTR_0013s10240_1	5543.55	5104.68	3396.47	4998.05	4429.74	3178.43	1914.06	2441.03	1572.01	1814.75	1201.13	2111.95	4441.82	1842.49	431.353	191.964	2.41077
POPTR_0004s14410_1	5704.64	10144.7	18763.7	6174.84	8296.75	11504.5	3341.54	5709.82	2925.38	4488.32	4320.27	4349.76	10098.2	4189.18	2144.87	436.37	2.41054
POPTR_0017s02810_1	2210.56	2428.7	2580.72	2589.67	2749.31	2174.33	1179.96	1048.53	781.669	897.455	1169.6	1038.6	2455.55	1019.3	101.936	69.5533	2.40905
POPTR_0001s08820_1	496.116	559.419	742.383	568.955	335.196	345.488	156.972	244.041	265.768	253.71	135.476	210.271	507.926	211.04	68.617	24.1154	2.40678
POPTR_0008s15430_1	1999.45	2067.75	1904.88	3264.1	2914.1	1204.14	1305.63	704.935	986.876	1036.17	596.257	925.154	2225.74	925.838	333.155	112.706	2.40402
POPTR_0012s14960_1	13727.7	17468.6	14154.3	16469.8	16119.6	12880.6	5613.74	8649.92	7423.07	6157.02	4368.14	5591.33	15136.8	6300.54	805.52	678.501	2.40246
POPTR_0001s27550_1	3618.74	3385.21	3295.96	2840.93	2853.13	2058.06	1026.85	1462.66	875.669	1155.67	1516.4	1479.45	3008.67	1252.78	249.199	121.262	2.40159
POPTR_0002s04810_1	689.803	420.526	351.522	618.776	445.026	349.741	147.815	200.025	246.996	221.987	185.228	195.789	479.232	199.64	63.7203	15.034	2.40048
POPTR_0001s35880_1	1867.14	1264.9	1168.9	1048.74	1186.76	1810.56	424.24	574.081	313.813	316.313	268.074	1582.84	1391.17	579.894	158.344	225.182	2.39901
POPTR_0002s11250_1	13507.2	9956.35	7344.7	9152.06	9655.74	15117.7	4227.46	5902.67	2816.14	3859.28	2225.57	7968.03	10789	4499.86	1306.09	948.427	2.39762
POPTR_0014s09810_1	3806.95	2980.75	3113.11	2316.54	2537.25	1450.76	1580.92	106.261	968.199	1314.7	1298.96	1490.67	2700.89	1126.62	358.27	242.506	2.39734
POPTR_0017s07290_1	3170.74	5531.52	3803.83	6936.49	2875.53	3481.21	1135.17	2031.03	1960.58	2450.26	1454.81	1731.06	4299.89	1793.82	712.423	206.656	2.39706
POPTR_0011s16140_1	157.685	84.89	106.724	122.513	87.342	43.039	39.553	46.118	42.335	44.666	38.592	40.01	100.365	41.879	17.3342	1.35133	2.39656
POPTR_0006s19580_1	6327.03	4642.17	2874.74	4347.24	3937.12	4325.82	1186.01	2850.8	616.913	1727.41	762.812	3894.75	4409.02	1839.78	502.815	577.594	2.39649
POPTR_0001s10630_1	611.74	1608.92	1792.74	1932.79	1643.25	551.045	540.813	867.24	574.169	727.955	395.697	291.468	1356.75	566.224	273.626	94.2437	2.39613
POPTR_0012s07820_1	856.383	775.669	1223.6	1473.67	463.24	1191.25	779.481	304.457	469.153	348.455	321.17	276.18	997.302	416.483	163.701	84.9679	2.39458
POPTR_0006s12200_1	1334.32	1338.63	757.571	1398.21	1657.47	1000.53	492.386	715.059	283.108	604.46	288.556	742.989	1247.79	521.093	142.5	90.63	2.39456
POPTR_0019s01910_1	4313.95	3538.41	3672.16	2645.17	2312.41	1911.55	865.419	1694.1	1026.39	1009.81	1618.63	1469.03	3065.61	1280.56	411.133	158.88	2.39395
POPTR_0001s44510_1	3269.31	2422.87	3569.35	2209.98	2771.67	2822.93	1141.67	1294.03	1033.03	1152.54	690.021	1828.05	2844.35	1189.89	227.335	166.888	2.39044
POPTR_0002s03030_1	1528.42	1457.32	1779.38	1095.46	1320.88	1316.6	611.669	479.24	615.598	647.24	623.493	582.286	1416.34	593.254	103.55	26.6734	2.38741
POPTR_0001s31040_1	2483.05	2033.97	1684.67	2922.45	2111.85	1031.6	824.643	879.126	1005.85	1193.21	616.283	625.673	2044.6	857.464	291.425	99.6361	2.38447
POPTR_0015s08980_1	1205.04	704.669	1013.25	584.348	719.173	1080.63	476.09	401.204	349.868	326.691	234.728	437.235	884.519	370.969	110.915	38.6384	2.38435
POPTR_0005s18230_1	623.118	516.236	364.697	406.047	455.525	217.269	125.564	206.342	282.601	119.646	183.979	166.983	430.482	180.852	61.7978	26.8385	2.38029
POPTR_0019s03110_1	646.059	510.498	497.341	475.659	387.455	397.02	177.819	207.124	183.65	297.938	173.388	184.561	485.672	204.08	41.9917	21.2119	2.37981
POPTR_0004s21310_2	4257.63	3018.63	2263.77	3498.51	2900.26	2670.64	1686.15	1028.35	1171.58	1085.16	1278.95	1574.53	3101.57	1304.12	311.71	120.21	2.37828
POPTR_0011s06950_1	456.944	465.024	315.073	310.51	438.669	174.785	158.878	163.911	158.647	148.33	121.112	157.81	360.168	151.448	51.1426	7.02233	2.37816
POPTR_0001s39530_1	2097.31	846.99	1123.39	1679.13	1153.53	648.364	312.67	540.24	634.24	419.636	563.919	704.312	1258.12	529.169	240.949	63.8481	2.37754
POPTR_0001s17420_1	6461.52	5634.53	6555.17	4891.63	6417.03	4526.74	1726.28	2668.67	2272.45	2523.2	2439.31	2878.03	5747.77	2417.99	392.223	177.274	2.37708
POPTR_0016s06070_1	123.033	149.611	139.861	317.204	294.344	106.289	102.391	81.546	79.888	75.469	69.423	67.098	188.39	79.3025	41.3233	5.65581	2.37559
POPTR_0001s13810_1	3514.1	2559.17	2840.31	3316.45	3786.38	2517.14	1451.92	1097.1	1325.81	1192.38	1465.63	1268.88	3088.93	1300.29	235.659	64.7754	2.37557
POPTR_0002s07080_1	24503.3	23732.2	31762.8	13907.9	22075.8	35487.2	7264.3	11893.6	6906.18	8632.6	8969.15	20122.7	25244.9	10631.4	3398.81	2223.97	2.37455
POPTR_0004s10110_1	409.169	465.154	379.094	237.28	371.948	255.912	130.961	90.631	220.484	116.331	213.872	120.313	353.093	148.765	39.7947	24.4463	2.37349
POPTR_0019s14550_1	3666.42	6119.81	4798.88	6602.28	5961.67	5681.1	1310.1	2098.88	2279.85	2562.7	2567.01	3015.46	5471.69	2305.67	477.237	258.67	2.37315
POPTR_0018s09470_2	1354.81	1103.05	1093.2	1013.11	966.633	718.888	358.841	395.493	543.247	443.383	499.455	394.383	1041.62	439.134	92.7603	31.528	2.37198
POPTR_0010s18710_1	5010.83	2242.74	4673.6	3403.02	1556.69	2941.94	628.844	805.383	1420.93	1124.52	2483.2	1901.41	3304.8	1394.05	603.633	312.993	2.37065
POPTR_0007s03330_1	641.812	757.312	717.821	835.903	734.488	594.679	366.843	338.348	311.992	338.756	253.912	197.687	713.669	301.256	38.272	28.4021	2.36898
POPTR_0005s20010_1	4105.74	4926.45	5348.94	4141.38	4512.15	4408.49	1871.35	2871.72	1362.57	1470.64	1118.41	2890.99	4573.86	1930.95	215.629	346.723	2.36871
POPTR_0010s09280_1	247.121	112.173	76.897	105.771	127.422	117.884	47.299	67.15	51.987	52.556	37.874	75.508	131.211	55.3957	26.523	6.11529	2.36862
POPTR_0011s07160_1	3335.95	3067.59	1852	3000.89	2951.67	2950.2	618.022	1835.03	578.306	1198.61	783.436	2231.82	2859.72	1207.54	229.963	307.655	2.36822
POPTR_0008s16580_1	246.234	87.956	96.896	209.325	183.357	87.55	64.429	71.213	58.76	68.928	62.351	59.204	151.886	64.1475	31.2674	2.27635	2.36777
POPTR_0010s16100_1	4159.88	5767.78	4292.88	4568.38	4052.24	3503.35	1833.88	1959.45	1494.31	1843.13	1308.99	2689.6	4390.75	1854.9	340.159	213.192	2.36712
POPTR_0002s06000_1	1749.31	1496.1	1455.87	1620.76	1253.01	2084.1	572.252	614.583	817.669	620.638	895.79	559.669	1609.86	680.1	127.823	63.0588	2.36709
POPTR_0013s02810_1	945.383	1284.57	2459.17	1103.38	1786.31	2306.74	535.062	685.49	332.042	565.883	342.955	1718.81	1647.59	696.707	285.196	232.051	2.36483
POPTR_0177s00230_1	2514.24	2711.31	2256.7	1881.29	1717.45	1738.33	387.098	886.705	990.598	662.74	1305.74	1188.81	2136.55	903.615	188.342	151.75	2.36445
POPTR_0014s04850_1	177.89	147.53	214.385	111.638	146.515	430.286	64.429	77.533	69.817	76.235	73.641	157.936	204.707	86.5985	51.7749	15.7729	2.36387
POPTR_0019s03430_1	3256.28	4649.03	6406.31	4758.53	4665.6	1351.1	1275.29	3338.56	1990.56	1158.6	1232.95	1623.17	4181.14	1769.86	764.275	370.814	2.36242
POPTR_0009s02140_1	277.393	151.13	90.278	223.887	95.186	66.551	57.606	63.64	62.333	68.995	71.326	59.151	150.737	63.8418	37.5347	2.41474	2.36111
POPTR_0015s00280_1	15775.8	18735.9	18367.3	18877.5	17647.3	13310.4	10137.5	10222.8	5872.75	6263.74	4929.66	6086.25	17119	7252.11	976.81	1035.04	2.36056
POPTR_0006s14380_1	2204.06	1399.38	1252.42	1130.4	1269.45	1758.25	575.223	618.152	495.507	419.598	594.74	1118.03	1502.33	636.874	181.498	110.386	2.35891
POPTR_0011s15900_1	1841.78	1759.89	2686.45	1814.36	2324.38	2318.49	1077.96	1410.74	618.568	820.136	396.498	1080.34	2124.23	900.708	167.623	162.99	2.3584
POPTR_0010s24310_1	395.401	129.508	98.169	80.121	99.746	75.433	55.682	60.009	68.539	60.066	62.355	65.844	146.396	62.0825	55.2155	2.05175	2.35809
POPTR_0002s02030_1	928.505	699.114	764.769	1298.8	1017.99	497.569	355.381	469.627	260.458	427.142	182.685	513.179	867.791	368.079	124.602	56.9101	2.35762
POPTR_0015s11840_1	2963.63	2400.06	1581.22	2230.2	2321.1	1986.62	962.224	1111.95	685.938	1075.74	746.598	1137.17	2247.14	953.271	205.312	86.7776	2.35729
POPTR_0011s16200_1	3093.03	2035.17	2602.28	1799.31	2027.24	3878.74	617.88	836.001	934.884	881.089	1188.01	2091.05	2572.63	1091.48	355.637	233.822	2.357
POPTR_0008s01440_1	440.006	405.368	887.29	253.063	369.772	531.312	262.213	243.567	190.244	213.655	132.058	183.454	481.135	204.198	97.8428	20.8176	2.35621
POPTR_0019s03420_1	1865.67	3421.38	4372.02	3367.06	3051.7	933.669	909.026	2140.1	1336.66	864.633	802.455	1168.53	2835.25	1203.57	551.036	224.371	2.35571
POPTR_0017s05470_1	3588.5	2888.63	2248.16	2639.57	3678.79	1429.08	1215.8	849.219	890.633	1432.74	1415.21	1193.03	2745.46	1166.1	379.142	111.829	2.35438
POPTR_0008s22980_1	866.471	1691.22	1697.88	1729.45	1408.2	1818.72	462.955	732.624	733.093	736.9	446.412	800.883	1535.33	652.144	159.029	69.4132	2.35427
POPTR_0008s19730_1	1261.04	883.207	565.598	1147.65	1088.7	594.567	472.237	398.918	403.812	334.034	322	422.738	923.46	392.29	131.054	25.1633	2.35402
POPTR_0013s14720_1	131.731	79.994	152.886	67.641	89.798	66.739	43.744	45.26	39.271	44.56	36.372	41.001	98.1315	41.7013	16.0506	1.5467	2.3532
POPTR_0017s07440_1	285.39	334.669	100.112	518.098	108.248	111.848	95.544	109.639	109.935	117.036	91.347	96.264	243.061	103.294	75.2741	4.5844	2.35309
POPTR_0010s06550_1	903.163	1017.21	1177.44	1068.67	923.681	639.669	360.375	528.102	449.019	350.429	430.359	317.813	954.971	406.016	82.3094	34.8136	2.35205
POPTR_0009s16610_1	309.028	390.883	284.117	651.669	519.74	303.171	190.529	147.23	156.75	249.202	159.097	142.662	409.768	174.245	65.8077	18.0517	2.35168
POPTR_0015s15900_1	234.157	227.857	268.968	105.771	280.197	162.334	112.569	114.472	97.694	64.638	88.939	65.711	213.214	90.6705	29.9206	9.79602	2.35153
POPTR_0016s12490_1	15481.9	11161.3	9227.58	10838	11175.1	5307.33	3465.9	3956.01	3902.63	4683.99	4627.78	6265.45	10531.9	4483.63	1475.17	442.155	2.34896
POPTR_0009s10530_1	2283.63	1882.31	1864.3	2455.31	1611.54	1282.45	947.564	908.74	746.455	724.669	654.187	863.812	1896.59	807.571	192.004	51.8192	2.34851
POPTR_0010s09370_1	4255.48	4094.15	6433.54	4596.1	4369.45	3230.22	1969.2	2670.41	1558.33	1190.74	1158.46	2942.38	4496.49	1914.92	473.355	337.83	2.34813
POPTR_0012s01260_1	1264.72	1187.63	1378.45	1503.93	1054.27	884.282	323.778	564.364	612.991	640.88	523.217	433.804	1212.21	516.506	99.7153	53.3282	2.34695
POPTR_0015s11200_1	1530.03	734.885	428.455	751.669	702.262	554.748	454.812	289.247	200.149	272.181	271.899	515.937	783.674	334.037	172.703	54.8794	2.34607
POPTR_0011s15490_1	161.155	171.818	289.334	242.2	216.466	160.997	97.093	89.331	87.938	86.925	95.039	73.906	206.995	88.372	23.2924	3.6495	2.34231
POPTR_0018s04000_1	11791.2	11961.8	11073.3	11635.1	11041.8	9105.95	5414.88	6469.6	3911.26	4132.79	3390.16	5131.18	11101.5	4741.64	468.49	509.021	2.34128
POPTR_0014s16650_1	268.17	284.39	338.859	197.465	671.098	406.717	238.956	294.816	94.132	103.097	93.113	101.352	361.116	154.244	74.8254	39.85	2.3412
POPTR_0001s22680_1	11637	6312.9	6320.4	8250.31	7155.61	3562.21	2103.01	1228.81	2930.93	4120.88	4717.75	3381.15	7206.42	3080.42	1193.09	574.804	2.33943
POPTR_0017s07650_1	1837.67	1347.31	1881.17	1643.38	1186.74	1130.78	541.766	878.883	758.891	487.838	452.026	740.109	1504.51	643.252	146.631	77.2777	2.33891
POPTR_0014s09050_1	607.955	760.99	948.455	743.812	781.383	466.773	398.883	269.004	401.669	274.751	278.821	219.558	718.228	307.114	73.4482	33.6621	2.33863
POPTR_0010s19510_1	5599.53	7590.99	5426.31	7896.45	6162.03	4693.06	2765.38	2357.81	3531.6	3388.24	2308.67	1630.63	6228.06	2663.72	567.082	320.96	2.3381
POPTR_0008s02460_1	4893.24	3476.93	2614.32	3161.17	3854.3	3039.2	1827.35	1300.45	809.383	1168.88	1635.31	2262.01	3506.53	1500.57	356.567	230.871	2.3368
POPTR_0003s13450_1	17631.7	21421.7	20283.8	19402.5	17694.5	13489.5	5382.17	11422.1	9355.78	5456.6	6732.89	8710.41	18320.6	7843.32	1246.57	1073.94	2.33582
POPTR_0007s13290_1	1040.39	856.026	800.678	1003.12	963.24	468.883	271.707	454.28	360.175	344.584	252.59	514.883	855.389	366.37	93.8213	45.6965	2.33477
POPTR_0003s22190_1	515.866	208.611	322.027	269.579	154.358	241.415	160.475	136.746	105.704	72.142	83.235	175.013	285.309	122.219	56.4658	18.7211	2.33441
POPTR_1909s00200_1	1863.03	1235.72	1183.16	1515.53	1595.67	983.511	694.883	576.383	576.526	482.883	676.474	584.45	1396.1	598.6	143.304	34.5869	2.33228
POPTR_0014s05680_1	2653.42	1452.23	1824.81	1541.99	1580.76	1253.03	336.107	1021.85	609.598	732.24	833.098	886.116	1717.71	736.501	221.184	107.625	2.33225
POPTR_0009s07770_1	1358.68	1227.3	510.271	1346.1	1095.37	529.014	317.936	521.214	263.758	393.482	598.065	508.598	1011.12	433.842	175.512	58.0287	2.33062
POPTR_0016s04250_1	763.652	652.883	765.658	1313.87	699.95	628.753	409.983	299.222	417.812	303.231	323.869	317.098	804.127	345.202	114.444	24.1574	2.32944
POPTR_0003s12920_1	1762.26	952.828	1101.31	1034.7	607.574	1208.06	338.719	384.84	388.74	409.783	868.098	473.537	1111.12	477.286	169.462	87.839	2.328
POPTR_0006s01520_2	274.102	194.713	450.455	162.305	148.338	181.187	63.872	180.586	94.471	83.943	39.01	144.656	235.183	101.09	51.0934	23.49	2.32648
POPTR_0018s12170_1	386.419	188.357	295.958	315.991	266.542	134.111	86.745	127.697	104.395	118.616	115.646	129.378	264.563	113.746	40.6489	7.16327	2.32591
POPTR_0011s03410_1	827.598	694.062	1333.93	951.133	649.577	757.312	416.276	339.448	533.6	327.955	265.435	360.171	868.935	373.814	112.4	41.2557	2.32451
POPTR_0013s07700_2	362.24	212.166	354.883	465.705	146.869	174.596	113.928	106.683	130.453	118.146	140.163	129.064	286.076	123.073	56.5936	5.50986	2.32445
POPTR_0001s15660_1	1104.83	1000.8	1264.58	863.835	809.857	540.383	237.847	574.735	280.599	295.569	454.067	559.669	930.714	400.414	112.807	66.4544	2.32438
POPTR_0006s23220_1	2835.78	2878.05	2533.2	3094.49	2327.17	5306.52	1340.33	1365.62	1256.32	1529.74	1435.03	1237.17	3162.54	1360.7	485.095	49.272	2.3242
POPTR_0003s06950_1	779.455	635.78	553.333	603.934	1073.88	180.493	299.887	302.743	203.322	314.042	249.844	277.25	637.813	274.515	130.79	18.6414	2.32342
POPTR_0012s04920_1	644.216	1042.59	892.5	829.916	1075.12	639.297	631.61	412.037	269.968	400.312	234.728	258.406	853.94	367.844	84.0544	66.8897	2.32148
POPTR_0006s10630_1	1157.56	848.955	950.205	1466.47	1093.67	739.461	378.169	664.312	503.819	322.925	345.598	480.526	1042.72	449.225	115.485	57.258	2.32115
POPTR_0011s05010_1	4864.16	3986.55	4852.66	3595.45	4264.1	3370.85	1724.24	1454.38	1293.64	1809.31	1875.81	2602.56	4155.63	1793.32	279.85	203.102	2.31728
POPTR_0006s24190_1	506.74	503.044	797.673	542.202	489.1	624.312	327.68	266.399	162.096	179.994	168.252	391.848	577.178	249.378	53.02	42.7702	2.31447
POPTR_0008s08730_1	8532.2	9363.03	12033.5	9871.95	11177.9	10781.8	4486.29	5562.75	4313.53	3777.1	3263.28	5287.51	10293.4	4448.41	572.501	390.931	2.31395
POPTR_0004s10110_4	473.062	635.308	502.348	359.026	562.458	329.593	191.896	137.854	317.098	139.366	260.832	190.426	476.966	206.245	52.4096	31.5432	2.31261
POPTR_0004s06920_1	3947.1	4461.67	1935.53	3936.74	3810.95	2505.76	1153.67	854.835	2335.49	1593.17	2001.1	972.705	3432.96	1485.16	439.147	266.137	2.31151
POPTR_0005s14700_1	248.668	249.059	153.679	149.324	167.898	110.794	73.806	99.777	46.09	92.083	82.414	72.865	179.904	77.8392	25.341	8.3764	2.31122
POPTR_0019s05110_1	10109	10641.3	10759.7	10332.5	11596.6	6075.03	5648.12	3848.88	4767.7	4289.31	3880.17	3332.11	9919.01	4294.38	872.377	366.207	2.30976
POPTR_0075s00220_1	542.019	564.185	295.958	522.075	342.76	230.025	90.005	192.793	175.713	97.608	181.291	343.873	416.17	180.214	64.328	40.9514	2.30931
POPTR_0011s07160_2	2314.42	1992.12	1362.69	2425.09	1825.38	2223.23	560.781	1296.01	234.086	977.559	492.669	1697.28	2023.82	876.398	174.667	246.543	2.30925
POPTR_0015s05130_1	1701.24	1346.17	461.929	1474.7	1193.9	609.068	529.312	805.029	266.256	514.312	302.029	522.135	1131.17	489.845	220.329	86.6734	2.30923
POPTR_0010s18140_1	4951.12	3669.1	1893.86	4262.66	4291.27	2901.81	1163.62	1819.74	1239.06	1567.82	1278.35	2451.22	3661.64	1586.64	494.888	218.815	2.3078
POPTR_0004s21740_1	198.232	80.883	143.291	114.076	75.464	53.601	49.954	43.165	39.387	55.429	55.113	45.394	110.924	48.0737	23.7706	2.92522	2.30739
POPTR_0002s12850_1	3073.95	2136.86	4129.1	2113.51	2160.24	2937.16	1172.43	2266.26	444.169	1045.24	612.928	1644.38	2758.47	1197.57	356.108	301.662	2.30339
POPTR_0001s45970_1	835.858	410.387	366.216	595.598	352.855	536.351	223.19	252.269	203.612	197.687	215.794	252.341	516.211	224.149	82.2835	10.5418	2.30298
POPTR_0001s23380_1	2843.41	4363.62	3330.61	3906.23	2815.82	834.815	890.181	2683.81	1830.87	786.662	846.24	822.143	3015.75	1309.98	548.999	349.964	2.30213
POPTR_0006s01140_1	681.366	494.669	611.215	493.598	432.755	386.455	285.143	185.513	170.157	256.052	273.143	177.33	516.676	224.556	49.4278	23.4413	2.30088
POPTR_0009s07420_1	380.383	133.562	239.106	131.381	198.94	136.167	68.472	88.26	82.48	76.579	107.33	106.952	203.256	88.3455	43.4521	7.13983	2.3007
POPTR_0016s05260_1	6883.24	7227.17	4223.81	8217.24	7877.85	4433.85	1811.28	5385.46	1776.67	3212.68	1234.2	3475.6	6477.19	2815.98	773.82	686.624	2.30015
POPTR_0700s00210_1	3794.79	1942.62	1557.21	2488.2	2696.6	750.129	2184.97	562.385	780.252	646.747	840.543	737.116	2204.92	958.668	467.094	272.251	2.29999
POPTR_0015s01480_1	2670.74	1422.2	1203.38	2545.13	1124.93	1820.95	536.694	966.627	381.257	774.682	637.605	1393.71	1797.89	781.763	301.214	161.239	2.29979
POPTR_0004s05840_1	1198.74	1164.03	1065.7	964.598	1279.24	496.526	348.526	796.01	395.026	499.312	272.395	373.562	1028.14	447.472	126.283	83.1436	2.29766
POPTR_0002s07440_1	157.564	208.255	58.509	141.503	291.226	76.547	61.466	66.921	63.849	62.153	58.822	93.561	155.601	67.7953	38.4945	5.77105	2.29515
POPTR_0005s12820_1	618.836	323.879	306.768	479.78	419.725	116.729	125.769	180.496	215.915	125.207	186.283	153.671	377.619	164.557	76.5158	16.1681	2.29477
POPTR_0006s13990_1	113.42	95.96	83.031	185.756	44.256	38.57	40.082	39.918	40.312	39.191	36.838	48.202	93.4988	40.7572	24.0549	1.72739	2.29405
POPTR_0011s11840_1	3128.45	1639.17	1433.88	1666.06	2749.12	945.455	614.74	509.49	909.883	825.669	1338.88	841.598	1927.02	840.044	372.93	128.679	2.29396
POPTR_0015s03550_3	3648.03	2948.6	2335.14	3189.88	3361.94	1914.12	829.526	1124.74	1349.52	1255.48	1735.49	1290.1	2899.62	1264.14	293.281	132.443	2.29374
POPTR_0027s00420_1	963.383	721.964	499.312	1104.45	649.098	437.595	349.633	284.069	323.503	460.244	259.048	232.593	729.301	318.182	116.621	36.4336	2.29209
POPTR_0011s00550_1	2527.12	2931.12	2517.49	3107.92	2856.67	1880.49	1165.1	1495.21	1129.45	1068.36	961.526	1083.17	2636.8	1150.47	195.468	81.6028	2.29194
POPTR_0003s08330_1	1530.74	1100.38	1177.57	1251.88	1145.42	1017.81	742.169	584.072	395.026	432.312	615.312	383.383	1203.97	525.379	79.6454	64.6056	2.29162
POPTR_0005s25910_1	2628.13	1511.28	2430.38	1525.7	1529.92	2212.17	956.026	682.526	879.098	884.669	826.598	937.312	1972.93	861.038	228.489	44.1713	2.29134
POPTR_0006s05940_1	5891	5084.27	4430.88	6339.1	5708.17	6009.71	2909.32	2061.1	2245.74	2491.92	2594.6	2304.22	5577.19	2434.48	312.422	133.628	2.29091
POPTR_0002s07710_1	1188.81	1375.2	1335.03	1600.45	1057.93	872.284	587.88	823.669	581.133	407.669	345.47	497.312	1238.29	540.522	114.578	75.2666	2.29091
POPTR_0007s00950_1	2027.59	1586.09	1453.2	2077.99	1423.34	1278.57	584.169	611.371	630.247	1157.64	879.598	437.598	1641.13	716.77	149.322	115.757	2.28962
POPTR_0014s03430_1	1139.1	702.883	2748.06	1068	1028.73	1987.56	476.98	1113.49	475.24	414.455	483.375	826.019	1445.72	631.593	343.631	124.498	2.28901
POPTR_0006s20300_1	696.186	735.026	475.019	504.805	517.383	607.74	301.394	250.701	304.385	201.425	241.119	245.935	589.36	257.493	48.3207	17.57	2.28884
POPTR_0008s16150_1	12621.1	14495.8	11893.6	14667.2	13121.4	9738.31	7890.85	7938.68	3645.45	4915.21	4538.95	4512.24	12756.2	5573.57	816.858	832.141	2.2887
POPTR_0008s15490_1	1492.68	983.115	584.604	1469.17	711.511	442.366	235.156	425.169	504.954	329.229	666.197	323.436	947.241	414.024	201.313	69.101	2.28789
POPTR_0001s06220_1	11738.1	7664.91	7429.21	10016.8	8977.66	5926.15	2796.55	4854.7	3042.88	3675.57	2713.72	5551.69	8625.46	3772.52	924.944	527.329	2.28639
POPTR_0010s14830_1	1177.95	369.919	873.383	583.639	538.372	919.169	219.56	346.84	362.072	226.466	246.596	551.526	743.739	325.51	133.217	56.6171	2.28484
POPTR_0015s08580_1	3045.06	2648.38	1365.69	5667.7	3088.31	899.169	1069.78	1850.91	1536.1	1500.1	809.455	550.669	2785.72	1219.5	749.908	220.504	2.28431
POPTR_0014s07840_1	1375.6	899.669	720.74	1418.42	1048.74	353.669	533.883	421.812	449.455	465.598	414.455	262.189	969.472	424.565	180.967	40.3631	2.28345
POPTR_0012s09990_1	347.312	254.214	762.848	244.996	193.521	686.526	152.126	252.74	169.591	161.027	165.454	190.771	414.903	181.951	110.111	16.5422	2.28029
POPTR_0001s28260_1	4563.38	4554.81	4390.29	3828.89	4100.74	3934.74	1738.55	2251.83	1444.04	1924.25	1271.12	2497.81	4228.81	1854.6	142.422	209.652	2.28017
POPTR_0009s01560_1	381.598	178.858	234.643	217.338	172.286	202.274	98.265	136.286	56.095	72.284	111.44	133.998	231.166	101.395	34.5664	14.5473	2.27987
POPTR_0013s10420_1	533.562	816.74	419.24	690.169	358.259	379.713	256.266	264.08	285.675	200.522	229.316	166.859	532.947	233.786	82.99	19.7193	2.27963
POPTR_0019s15100_1	1621.68	1118.56	1414.38	1229.38	1179.45	807.426	409.002	1038.55	525.899	242.084	253.912	763.918	1228.48	538.895	123.441	139.52	2.27963
POPTR_0016s02560_1	1788.86	1118.56	1063.75	1441.31	961.756	1198.36	729.883	532.276	481.74	492.098	566.275	519.861	1262.1	553.689	136.207	40.8782	2.27944
POPTR_0002s25150_1	1493.95	1430.33	1373.37	2715.62	1532.24	828.526	459.541	584.849	769.027	630.031	1090.24	579.769	1562.34	685.576	277.651	99.2435	2.27887
POPTR_0014s11120_1	414.044	264.792	261.741	405.456	340.678	169.173	98.904	151.025	160.912	119.045	141.235	143.286	309.314	135.734	42.4642	10.1784	2.27882
POPTR_0017s09980_1	196.182	272.05	366.86	244.371	298.719	255.584	135.743	131.149	118.67	133.492	94.571	103.47	272.294	119.516	25.685	7.67962	2.27831
POPTR_0007s13270_1	259.076	435.149	495.419	411.66	425.144	539.594	184.643	189.387	209.102	174.269	178.712	190.558	427.674	187.778	42.8297	5.43891	2.27754
POPTR_0010s21700_1	15785	10699.8	7665.42	15270.8	12527.9	5934.37	2590.52	1893.74	5401.17	7146.94	5735.56	7058.45	11313.9	4971.07	1786.05	999.96	2.27594
POPTR_0002s11080_1	424.186	129.707	104.449	127.033	130.108	139.937	74.299	67.01	63.325	65.911	75.266	117.92	175.903	77.2885	54.6491	9.15209	2.27593
POPTR_0011s15320_1	1178.99	802.481	919.976	935.24	856.938	1127.88	468.467	465.836	451.272	296.671	296.341	579.81	970.251	426.399	67.2785	49.4866	2.27545
POPTR_0003s06560_1	15109.1	9635.1	5753.45	10547.9	10124.9	4336.35	2562.35	2929.03	4789.45	4330.24	6059.11	3730.2	9251.14	4066.73	1712.28	573.833	2.27483
POPTR_0306s00210_1	164.25	119.316	51.976	156.447	162.828	52.101	47.924	47.175	70.656	53.628	45.358	46.035	117.82	51.796	23.9417	4.33608	2.27469
POPTR_0007s07650_1	2256.17	2146.17	3439.13	2232.36	2715.88	6315.24	1992.64	1107.24	870.312	1015.24	862.812	2560.6	3184.16	1401.47	719.235	316.296	2.27201
POPTR_0008s09880_1	553.893	450.859	411.562	679.213	592.088	328.506	275.674	232.592	198.247	196.292	164.726	260.626	502.687	221.359	57.6559	18.961	2.27091
POPTR_0017s07410_1	1325.21	2469.94	761.455	4120.53	1242.45	953.276	698.383	758.955	802.418	968.883	706.24	853.455	1812.14	798.056	571.474	45.6788	2.2707
POPTR_0015s00510_1	12423.6	9751.55	9778.91	9675.37	9093.84	7323.22	4471.25	3477.24	4917.88	2833.24	4182.7	5688.99	9674.42	4261.88	733.219	454.918	2.26999
POPTR_0017s01790_1	817.342	1768.44	2272.18	722.063	1756.23	1421.68	1054.36	771.831	559.761	453.992	493.727	525.679	1459.66	643.225	268.443	102.862	2.26928
POPTR_0011s16280_1	241.465	329.576	265.668	285.64	184.383	381.583	72.212	137.191	108.404	101.032	121.387	203.858	281.386	124.014	30.7442	20.0109	2.26898
POPTR_0003s21980_1	665.312	454.253	342.961	490.019	269.968	204.474	169.185	203.471	177.284	170.989	175.406	173.34	404.498	178.279	74.7551	5.6714	2.2689
POPTR_0001s46650_1	832.148	320.433	182.336	417.444	351.724	189.918	185.252	169.908	139.791	163.718	144.028	208.745	382.334	168.574	106.838	11.5727	2.26805
POPTR_0011s00410_1	1362.12	1203.27	2149.45	1466.22	813.812	1419.05	349.109	347.261	720.408	336.955	857.598	1099.03	1402.32	618.393	194.952	144.757	2.26769
POPTR_0012s03420_1	1163.67	727.598	1873.29	782.883	663.883	1161.17	422.059	502.026	345.66	378.455	241.246	921.098	1062.08	468.424	202.641	106.389	2.26735
POPTR_0003s16890_1	1409.17	1589.94	2459.12	1127.62	1870.45	964.464	1046.14	754.705	573.669	617.633	393.364	770.53	1570.13	692.673	242.441	98.8382	2.26677
POPTR_0009s16550_2	243.389	187.844	150.736	367.526	336.312	151.773	120.993	99.02	99.343	98.401	97.129	119.351	239.597	105.706	41.9627	5.02791	2.26663
POPTR_0007s03370_1	113.27	250.701	75.81	301.671	171.195	84.814	69.649	66.541	80.393	81.271	59.647	82.635	166.243	73.356	41.5275	4.22558	2.26626
POPTR_0005s11340_1	938.24	949.883	793.24	1895.95	1198.96	675.475	610.367	459.238	441.631	678.061	436.144	224.305	1075.29	474.958	196.234	70.7892	2.26397
POPTR_0001s13390_1	823.74	934.455	553.282	1140.49	1096.44	472.847	445.26	377.934	362.497	378.687	375.868	277.893	836.877	369.69	123.644	23.9803	2.26373
POPTR_0018s01680_1	463.723	248.537	434.538	295.483	235.074	151.212	118.058	151.963	116.045	148.663	160.968	112.13	304.761	134.638	54.3293	9.62773	2.26356
POPTR_0790s00220_1	8344.24	9334.74	7597.53	7875.03	8364.72	6625.36	1555.5	3003.8	2212.86	2856.83	4602.89	7044.53	8023.6	3546.07	404.819	891.403	2.26267
POPTR_0002s11690_1	2789.66	3262.53	2330.13	4489.67	3139.25	991.704	898.604	1715.38	1973.04	808.075	692.109	1428.07	2833.82	1252.55	516.448	236.733	2.26245
POPTR_0018s11450_1	5281.1	3517.65	2613.79	2773.2	3259.21	2492.42	1356.6	1409.6	965.812	862.133	1495.94	2729.97	3322.89	1470.01	463.518	298.557	2.26046
POPTR_0001s06550_1	1447	711.669	757.264	1007.8	633.169	675.615	404.611	270.208	309.742	257.173	616.955	457.269	872.087	385.993	139.075	61.5095	2.25933
POPTR_2515s00200_1	9560.66	10990.1	7142.13	12797.2	9606.1	6866.67	4528.01	3359.93	5305.23	5031.08	3161.57	3834.47	9493.8	4203.38	1011.94	396.858	2.25861
POPTR_1833s00200_1	1396.69	1009.15	1033.56	1275.42	1239.95	609.082	293.78	773.877	685.89	338.793	314.747	499.312	1093.97	484.4	125.193	91.8558	2.25841
POPTR_0003s13320_1	2232.24	1996.67	1258.54	3354.92	1939.35	1021.99	579.449	1681.53	943.981	569.227	372.883	1082.31	1967.28	871.563	368.417	212.708	2.25719
POPTR_0014s16250_1	699.669	448.24	422.026	545.371	665.607	331.159	323.847	232.6	201.637	191.09	243.794	187.232	518.679	230.033	64.6606	22.9363	2.2548
POPTR_0002s14060_1	801.098	609.169	659.669	687.562	637.526	424.74	234.086	231.347	388.567	228.743	391.24	220.806	636.627	282.465	55.0734	37.2726	2.25383
POPTR_0009s08190_1	1186.45	1152.08	989.148	1249.17	1571.44	889.961	664.775	487.883	428.669	630.383	481.671	429.539	1173.04	520.487	105.658	45.6806	2.25374
POPTR_0018s12530_1	4649.85	2875.95	5764.03	2158.38	3191.6	4686.31	1414.45	2287.7	1340.96	1418.5	558.169	3333.67	3887.69	1725.58	607.881	429.13	2.25298
POPTR_0010s08590_1	507.826	379.263	264.369	569.62	294.511	199.577	95.466	246.343	204.844	159.792	113.233	164.382	369.194	164.01	64.7539	25.0924	2.25105
POPTR_0020s00360_1	5025.35	3933.68	6514.23	5146.95	5198.98	4442.06	2592.8	2435.93	2800.38	1725.85	1916.47	1984.61	5043.54	2242.67	389.446	190.901	2.2489
POPTR_0001s03620_1	5406.16	6706.37	6131.56	6670.77	4182.03	3104.35	1811.17	4448.33	2506.72	2286.42	1588.24	1687.64	5366.87	2388.09	651.261	478.841	2.24735
POPTR_0003s12150_1	1600.71	1623.69	1267.58	2323.92	2309.95	2730.59	760.455	1014.36	942.098	1071.56	687.455	801.74	1976.07	879.612	250.504	68.1451	2.24653
POPTR_0008s05300_1	4883.2	2575.39	962.883	4154.1	3212.45	2528.92	483.74	710.598	1931.81	1361.13	2503.35	1163.81	3052.83	1359.07	615.105	338.364	2.24626
POPTR_0012s04670_1	926.541	1023.82	1058.88	1192.38	1105.34	1203.95	258.31	704.795	328.222	512.732	391.24	703.848	1085.15	483.191	47.1718	85.2555	2.24581
POPTR_0006s02350_1	3915.95	4250.03	3147.29	3480.74	3819.55	2576.42	1290.92	1393.81	1483.67	1953.81	1987.37	1334.74	3531.66	1574.05	269.03	140.447	2.24368
POPTR_0008s17950_1	5507.24	5583.31	5503.16	6173.37	5716.6	3721.67	1673.17	2728.49	2984.85	1906.53	2452.07	2608.77	5367.56	2392.31	377.601	225.184	2.24367
POPTR_0011s00470_1	1219.29	1372.78	1651.4	1721.14	1469.51	1060.49	734.026	713.019	698.276	635.79	418.751	588.96	1415.77	631.47	112.843	52.4237	2.24202
POPTR_0001s16850_1	246.281	321.608	243.782	331.384	232.678	255.353	122.635	142.092	144.063	106.281	94.705	117.818	271.848	121.266	19.2544	8.71143	2.24175
POPTR_0011s04130_1	899.348	949.712	687.033	1245.62	867.855	467.586	369.883	509.49	489.812	308.813	282.033	322.84	852.86	380.478	116.956	43.2942	2.24155
POPTR_0016s10330_1	866.455	826.629	849.692	780.316	736.18	357.284	341.383	317.098	351.598	341.98	281.078	337.654	736.093	328.465	85.6849	11.5652	2.24101
POPTR_0006s21910_1	3445.01	2216.67	1934.67	4501.67	1589.56	1063.06	583.049	1477.38	1144.56	998.672	1174.67	1203.89	2458.44	1097.04	572.116	132.397	2.24098
POPTR_0004s02990_1	854.098	670.906	411.097	573.12	512.273	188.907	241.929	421.812	210.25	247.134	179.802	131.743	535.067	238.778	101.468	44.4206	2.24085
POPTR_0010s23750_1	900.785	1113.31	339.787	1262.56	1235.06	724.312	341.383	692.74	220.413	433.178	237.735	564.501	929.303	414.992	158.59	83.5528	2.23933
POPTR_0004s06680_1	317.896	280.51	322.731	344.263	256.065	130.848	82.151	151.016	116.635	112.825	120.285	155.064	275.385	122.996	34.6892	12.055	2.23898
POPTR_0005s24230_1	153.579	195.754	115.542	263.972	121.757	95.16	66.569	61.685	70.121	74.435	87.761	62.593	157.627	70.5273	28.0993	4.3324	2.23498
POPTR_0017s11650_1	4363.37	5493.04	4800.8	5617.03	4383.59	3718.55	1587.45	2311.56	2357.71	1936.35	1898.24	2616.57	4729.39	2117.98	325.669	168.079	2.23297
POPTR_0001s03410_1	605.74	553.312	408.74	602.383	547.49	379.312	165.411	251.078	264.544	256.052	219.701	230.455	516.163	231.207	43.8576	16.2303	2.23247
POPTR_0013s01370_1	2027.95	1169.36	908.43	1821.06	893.725	678.403	435.967	270.754	682.312	650.883	773.776	545.348	1249.82	559.84	245.614	82.02	2.23246
POPTR_1049s00200_1	5822.1	5900.42	5178.1	4572.81	4365.6	3559.79	964.776	2289.88	2586.03	1778.88	2751.6	2799.36	4899.8	2195.09	405.82	317.714	2.23217
POPTR_0020s00530_1	2407.88	1542.37	1394.6	2342.24	1221.74	2035.03	441.709	863.435	924.358	835.672	839.313	1004.07	1823.98	818.093	226.313	87.2606	2.22955
POPTR_0008s10090_1	4076.84	2468.77	1988.42	2285.35	2811.35	1527.59	862.576	1373.48	871.098	792.613	957.312	1941.81	2526.39	1133.15	391.587	200.045	2.22953
POPTR_0008s20300_1	14828.5	14315.3	14521.2	14817	14970.7	8961.95	7711.68	6604.1	6093.74	5828.49	5425.51	5303.52	13735.8	6161.17	1051.29	399.612	2.22941
POPTR_0002s04570_1	263.089	113.313	111.368	61.715	46.531	72.22	64.636	51.698	35.754	48.776	61.526	37.361	111.373	49.9585	35.3411	5.34462	2.2293
POPTR_0009s15590_1	687.68	712.341	928.737	458.19	976.55	795.807	454.812	200.522	383.055	312.982	406.099	287.966	759.884	340.906	83.7231	41.1297	2.22901
POPTR_0006s00390_1	1087.95	1415.56	1050.91	2284.81	1246.46	568.128	422.959	699.669	603.545	620.498	508.738	578.386	1275.64	572.299	254.963	42.8495	2.22897
POPTR_0001s02380_1	550.669	729.131	580.591	736.133	721.062	698.455	472.669	260.883	333.815	184.098	222.21	329.347	669.34	300.504	36.616	45.9706	2.22739
POPTR_0010s16980_1	1397.04	1176.65	1306.24	1101.31	1125.46	1060.96	687.481	562.455	518.669	508.64	536.406	404.526	1194.61	536.363	58.347	40.9781	2.22724
POPTR_0016s09090_1	9417.03	5253.53	1595.25	7971.6	5663.74	2837.11	1341.74	1640.31	2614.31	2526.24	2572.39	4010.85	5456.37	2450.98	1324.63	417.99	2.22621
POPTR_0463s00210_1	1499.74	1718.71	1913.81	2017.89	2204.35	846.717	713.04	1092.6	944.209	660.669	529.324	642.929	1700.2	763.795	216.304	94.5427	2.22599
POPTR_0007s05730_1	79.183	106.326	102.041	200.557	152.266	123.434	84	32.645	49.147	67.626	46.118	63.643	127.301	57.1965	19.3887	8.14632	2.22568
POPTR_0011s15910_1	1262.74	633.669	641.009	804.383	675.74	597.098	347.091	260.832	704.458	246.384	336.026	179.304	769.106	345.682	112.779	83.3203	2.22489
POPTR_0078s00200_1	919.095	581.276	1012.53	549.455	679.742	588.284	256.963	383.24	208.716	321.867	194.784	581.87	721.73	324.573	87.7478	64.6498	2.22363
POPTR_0007s13720_1	5053.88	4328.59	1314.1	5096.17	4745.1	3020.81	1125.68	2514.04	1068.1	1372.88	1135.92	3380.64	3926.44	1766.21	666.808	429.661	2.22309
POPTR_0019s03790_1	316.384	290.779	179.588	345.404	331.031	231.378	140.926	137.548	106.495	97.571	152.411	127.765	282.427	127.119	28.798	9.46136	2.22175
POPTR_0009s10180_1	1298.43	910.244	840.204	1187.86	845.837	678.092	387.176	638.598	387.176	344.741	394.313	442.11	960.111	432.352	105.031	47.2597	2.22067
POPTR_0008s16610_1	2473.74	4328.86	4180.59	3813.64	3000.94	1699.56	1191.38	2243.83	1840.42	1386.17	994.54	1130.88	3249.56	1464.54	465.451	215.551	2.21883
POPTR_0011s05490_1	502.098	469.274	675.526	492.806	726.74	299.487	335.876	408.704	142.249	224.831	131.812	183.985	527.655	237.909	68.9456	49.9018	2.21788
POPTR_0009s08640_1	952.2	773.655	794.531	1004.24	796.792	583.67	261.162	375.861	363.145	458.775	312.151	441.537	817.515	368.772	66.5048	33.6232	2.21686
POPTR_0016s06230_1	501.026	140.56	390.805	237.95	182.656	419.783	137.787	126.006	135.977	104.689	133.476	206.91	312.13	140.807	64.8577	15.4653	2.21671
POPTR_0001s34950_2	27352.7	27334.2	25952	26337.5	25544.4	26589	16353	17013.6	6415.13	12453.1	6178.63	13392.8	26518.3	11967.7	326.721	2110	2.21582
POPTR_0001s43030_1	2147.31	2894.64	3022.02	3305.48	2599.58	2249.78	588.276	1656.43	1796.81	449.21	1309.99	1520.45	2703.13	1220.2	202.621	254.145	2.21533
POPTR_0009s02940_1	537.098	307.956	449.455	598.915	482.062	291.113	224.331	190.048	203.322	213.655	137.703	234.905	444.433	200.661	55.1455	15.4728	2.21485
POPTR_0017s06840_5	13313.2	12714.6	5938.1	12940.1	14785.1	5252.54	4323.81	4023.06	2880.28	6322.1	5655.93	6124.96	10823.9	4888.35	1842.3	609.058	2.21423
POPTR_0015s08130_1	2033.67	2640.81	2755.78	2158.38	3772.46	1260.1	1529.88	1205.95	1062.6	1107.17	808.526	889.42	2436.87	1100.59	376.936	114.328	2.21414
POPTR_0017s10600_1	5842.65	6775.05	4555.45	6363.89	5537.78	3943.28	3001.52	3635.83	2310.53	2250.1	1489.06	2236.17	5503.02	2487.2	481.93	330.491	2.21253
POPTR_0001s34660_1	2405.16	1896.17	1921.44	1651.95	1851.17	1633.56	732.169	783.482	1048.35	796.151	1137.9	637.65	1893.24	855.95	124.946	86.7908	2.21186
POPTR_0002s09830_1	1535.1	1060.79	2582.32	493.577	842.998	1555.78	288.192	924.082	472.991	517.058	589.49	858.205	1345.09	608.336	326.756	108.005	2.2111
POPTR_0014s14740_1	602.429	460.172	281.629	612.05	533.881	570.859	222.119	260.832	203.88	229.243	228.742	240.254	510.17	230.845	55.8095	8.48055	2.21001
POPTR_0010s07120_1	1975.87	1354.72	1405.63	2259.45	1705.11	830.832	491.082	804.947	842.805	622.505	844.274	707.842	1588.6	718.909	225.919	63.1793	2.20974
POPTR_0004s24120_1	4010.95	4321.39	3868.25	4223.63	4365.52	2486.84	2212.67	1701.03	1880.01	1493.6	1526.6	1720.32	3879.43	1755.7	316.657	118.272	2.20962
POPTR_0010s20360_1	964.598	1692.95	1868.24	1905.1	1866.81	1803.81	672.348	609.669	898.312	687.455	787.812	917.098	1683.58	762.116	161.024	56.6045	2.20909
POPTR_0002s26010_2	1600.17	1240.5	1165.83	904.207	619.056	842.688	268.017	697.606	453.74	353.169	368.955	744.697	1062.08	481.031	155.108	87.5109	2.20792
POPTR_0588s00200_1	1108.08	969.501	1301.37	1485.63	933.195	683.812	576.462	470.955	644.245	409.455	443.787	391.169	1080.26	489.345	127.288	44.7294	2.20757
POPTR_0008s06280_1	1337.8	1474.81	1305.17	1249.01	1102.81	1106.73	486.435	563.883	455.24	399.267	653.526	874.812	1262.72	572.194	64.0353	77.2524	2.20681
POPTR_0017s07160_1	2860.16	4231.03	3275.22	5269.43	4897.49	2642.45	1829.45	2452.34	1425.67	2454.95	867.169	1476.52	3862.63	1751.02	490.899	279.709	2.20593
POPTR_0015s08130_2	1928.74	2732.45	2728.24	2459.31	3675.34	1146.17	1534.15	1210.81	1052.95	1149.03	776.24	927.31	2445.04	1108.41	381.065	116.55	2.20589
POPTR_0008s08360_1	1321.67	614.306	325.672	874.489	482.062	927.076	259.17	485.098	184.166	339.312	237.012	555.78	757.546	343.423	160.446	66.0209	2.20587
POPTR_0008s14440_1	2014.62	1708.7	1816.38	2228.24	1590.74	1559.6	774.279	670.735	771.883	1056.2	928.098	751.669	1819.71	825.478	116.156	62.8181	2.20444
POPTR_0001s34060_1	420.493	210.25	255.231	222.866	244.924	250.18	112.569	141.063	121.42	115.43	95.727	141.519	267.324	121.288	34.4306	7.90965	2.20404
POPTR_0008s09200_1	6546.88	6764.67	5692.76	7598.85	6866.67	4734.4	3430.03	2872.92	3577.88	2871.42	2680.17	1907.49	6367.37	2889.99	450.67	266.444	2.20325
POPTR_0008s18990_1	2056.82	1867.6	2039.17	3078.81	2744.33	799.455	1175.21	916.599	783.383	894.178	498.031	1450.95	2097.7	953.059	353.508	146.682	2.20101
POPTR_0002s21960_1	459.196	211.635	207.553	651.669	202.648	146.478	121.387	208.528	133.407	116.128	152.091	123.178	313.196	142.453	88.8529	15.555	2.19859
POPTR_0019s08640_1	526.669	459.505	322.027	360.495	362.098	362.185	143.826	171.649	178.168	167.371	214.342	214.226	398.83	181.597	34.6898	12.4525	2.19624
POPTR_0008s11880_1	2505.74	2465.79	2680.93	1519.77	2600.55	2695.28	1372.9	1317.71	1018.83	1007.31	849.24	1023.65	2411.34	1098.27	199.587	90.7185	2.19558
POPTR_0010s02530_1	259.495	253.911	329.989	268.53	340.957	222.761	109.438	44.118	190.684	47.166	137.026	234.87	279.274	127.217	20.7079	34.2597	2.19526
POPTR_0010s10190_1	1103.88	851.026	697.598	664.863	707.348	350.598	277.444	480.038	372.318	328.483	273.467	262.189	729.219	332.323	110.305	37.3248	2.19431
POPTR_0017s04300_1	506.74	171.501	115.687	317.384	276.062	257.945	55.607	134.251	86.23	127.149	148.144	198.557	274.22	124.99	60.6237	22.2306	2.19394
POPTR_0004s16120_1	4096.2	2261.55	3202.89	3186.14	2431.13	2096.18	828.526	1438.58	1395.03	1177.31	987.085	2047.63	2879.01	1312.36	339.144	191.992	2.19377
POPTR_0003s21960_1	421.734	293.03	213.727	427.598	134.978	155.531	79.63	134.638	158.379	98.695	129.064	150.283	274.433	125.115	57.5408	13.584	2.19345
POPTR_0005s10300_2	375.29	227.507	601.026	375.776	267.842	385.598	183.526	157.685	153.38	130.938	187.345	205.309	372.173	169.697	58.0999	12.1387	2.19316
POPTR_0019s13690_1	613.669	563.958	1145.77	427.598	651.208	1042.26	315.599	455.58	203.322	407.582	221.419	423.406	740.744	337.818	127.818	48.246	2.19273
POPTR_0005s18580_1	721.419	391.156	633.177	373.098	423.169	714.633	415.573	215.935	185.548	111.274	358.384	198.529	542.775	247.54	73.6765	51.5107	2.19267
POPTR_0018s11290_1	5401.99	3585.7	2479.55	3406.06	3161.81	4209.03	1028.42	2306.2	835.257	1572.92	1166.92	3236.35	3707.36	1691.01	448.739	411.169	2.19239
POPTR_0001s34950_1	23846	28893.8	28320.1	26706.7	28485.3	27973.6	17492	18251.2	5603.4	11985.3	6165.1	15417.8	27370.9	12485.8	841.226	2485.7	2.19216
POPTR_0013s04640_1	363.634	229.154	256.79	111.013	166.14	281.687	114.453	118.663	95.029	60.727	114.318	139.359	234.736	107.091	39.6734	11.9611	2.19192
POPTR_0008s00630_1	215.152	123.253	220.524	111.412	229.528	132.563	82.381	100.057	64.745	63.162	56.088	104.624	172.072	78.5095	24.5996	9.14107	2.19173
POPTR_0007s12790_1	490.794	385.526	347.455	542.226	328.598	308.963	134.666	151.196	187.508	177.819	215.485	230.54	400.594	182.869	42.3444	16.383	2.1906
POPTR_0001s45920_1	3914.38	1992.67	2720.37	2659.73	2006.03	3881.06	911.026	888.812	1183.34	487.812	1236.62	3134.74	2862.37	1307.06	384.468	417.786	2.18993
POPTR_0001s35870_1	3616.74	2237.67	2530.17	1929.2	2376.93	3325.67	940.526	1232.29	827.598	919.026	577.169	2825.26	2669.4	1220.31	294.438	364.028	2.18747
POPTR_0009s14430_1	5173.85	7374.44	5654.85	6913.81	6740.58	5066.96	1492.52	2099.6	1643.46	2917.9	2244.89	6484.02	6154.08	2813.73	438.285	834.999	2.18716
POPTR_0016s07260_1	5824.17	5591.65	4710.45	5426.46	5672.99	5248.54	1939.38	3060.18	2322.99	2451.45	1758.03	3322.24	5412.38	2475.71	177.693	274.58	2.18619
POPTR_0664s00210_1	1355.81	2658.17	2762.03	3696.53	2664.1	2282.24	700.24	1128.38	840.455	1633.44	1171.2	1580.13	2569.81	1175.64	339.389	168.973	2.18588
POPTR_0017s00330_1	3919.76	3227.54	3628.56	3776.88	3221.88	3439.32	1027.45	1294.8	1994.17	1847.16	2081.06	1468.34	3535.66	1618.83	129.156	188.047	2.18409
POPTR_0005s27760_1	159.158	103.38	346.203	120.913	113.982	92.384	113.515	91.222	56.5	49.244	58.553	59.622	156.003	71.4427	42.895	11.284	2.18362
POPTR_0001s22100_1	755.683	332.812	599.669	356.383	420.382	447.243	172.29	292.394	187.257	163.895	161.989	355.889	485.362	222.286	72.5871	36.6261	2.18351
POPTR_0200s00220_1	450.598	188.885	206.529	462.24	209.38	147.661	94.78	128.998	147.883	111.763	133.24	146.222	277.549	127.148	62.763	9.20582	2.18289
POPTR_0016s10400_1	9824.74	11361.2	8922.53	9571.15	8965.65	7866.31	5268.55	5502.61	4148.98	3164.31	4159	3649.31	9418.59	4315.46	522.402	406.881	2.18252
POPTR_0014s13540_1	1260.41	961.57	595.624	1098.01	754.052	577.426	484.812	384.357	472.935	201.895	304.923	555.545	874.515	400.745	124.418	58.3895	2.18223
POPTR_0002s15690_1	4449.58	4274.75	2956.85	5686.97	4739.21	2621.47	2386.76	1452.7	2687.41	1815.03	1889.27	1105.82	4121.47	1889.5	512.636	260.34	2.18125
POPTR_0001s07400_1	10541.9	8693.86	7429.87	8084.98	7390.53	8585.33	2237.55	5193.9	3355.08	2736.95	2938.81	6795.59	8454.41	3876.31	519.621	784.664	2.18104
POPTR_0006s28280_1	293.602	65.754	127.323	62.355	124.362	132.636	58.143	79.714	70.121	51.83	45.503	64.341	134.339	61.6087	37.6308	5.56688	2.18052
POPTR_0016s05550_1	2857.7	4371.31	3517.08	4579.95	4595.88	2281.03	2024.92	1621.38	2080.06	1610.1	1557.31	1289.1	3700.49	1697.15	437.447	134.675	2.18042
POPTR_0002s03240_1	1183.78	563.383	367.169	736.133	500.575	585.74	208.096	309.816	178.171	266.841	354.004	490.383	656.129	301.219	127.446	50.453	2.17825
POPTR_0016s09080_1	2215.74	1822.33	908.169	2885.85	2097.38	818.598	627.231	614.983	1062.45	864.867	800.669	965.962	1791.34	822.694	357.71	80.4048	2.17741
POPTR_0006s00430_1	1310.62	959.383	1367.62	926.637	969.581	876.74	396.895	410.738	465.122	453.008	504.026	714.585	1068.43	490.729	95.2229	51.9886	2.17723
POPTR_0001s34950_7	26779.8	28113	25037.7	25994.4	24411.7	26250.9	16903	17447.2	5637.26	11604.9	6320.81	14021.7	26097.9	11989.2	584.021	2286.41	2.17679
POPTR_0009s03190_1	415.216	353.383	854.009	505.747	340.907	676.894	186.364	189.198	205.502	226.725	305.49	333.277	524.359	241.093	91.0125	28.147	2.17493
POPTR_0008s03020_1	4626.52	4363.93	1510.17	5000.67	5101.64	3444.21	1280.76	3146.72	973.199	1981.94	886.652	2787.36	4007.86	1842.77	608.201	428.863	2.17491
POPTR_0003s06370_1	19276.7	16631.9	16887.5	16163.2	16365.9	18146.1	10443.6	8391.88	6066.92	6735.1	5026.28	10917.1	17245.2	7930.16	543.557	1073.04	2.17464
POPTR_0014s11780_1	60.145	110.628	108.173	193.572	83.349	51.888	45.522	41.491	58.005	55.646	41.052	37.788	101.293	46.584	22.8962	3.7288	2.17441
POPTR_0010s25100_1	5415.06	6577.2	4759.85	6265.6	6438.03	5136.75	1886.49	3853.53	1946.81	3378.81	1348.38	3498.63	5765.41	2652.11	340.043	467.821	2.1739
POPTR_0002s14070_1	602.348	748.411	610.031	815.098	656.026	313.384	254.414	227.319	421.459	258.406	370.669	192.357	624.216	287.437	77.5031	39.7377	2.17166
POPTR_0001s23850_1	342.421	243.496	334.241	208.309	279.32	192.722	113.27	89.798	168.886	102.947	144.921	117.351	266.752	122.862	28.196	12.9877	2.17114
POPTR_0010s02930_1	309.104	156.365	113.53	193.91	85.668	68.191	73.019	31.543	61.002	61.306	127.694	72.358	154.461	71.1537	39.6609	14.1007	2.17081
POPTR_0005s22400_1	1431.94	650.384	1098.9	692.669	914.098	1725.99	410.455	360.669	566.455	363.067	515.619	785.499	1085.66	500.294	190.1	72.7603	2.17005
POPTR_0007s14130_1	218.219	142.162	132.713	195.501	459.849	170.294	88.59	107.39	85.795	106.428	82.684	136.895	219.79	101.297	54.5084	9.11898	2.16975
POPTR_0010s12940_1	868.006	870.562	909.383	592.895	797.24	900.883	357.598	462.639	518.098	221.445	272.36	444.497	823.162	379.439	53.4517	51.8791	2.16941
POPTR_0016s11600_1	8178.18	8781.88	8127.71	9373.06	7993.19	5922.26	2318.01	4945.76	4212.49	3244.64	2385.68	5198.78	8062.71	3717.56	522.998	562.271	2.16882
POPTR_0011s14660_1	142.893	157.68	239.155	125.491	160.404	95.571	81.483	80.522	73.849	68.343	53.661	67.09	153.532	70.8247	21.5914	4.61078	2.16778
POPTR_0016s06510_1	6891.16	6256.32	5834.55	7288.67	6104.99	4690.16	4804.98	2243.78	2539.94	3741.95	1670.72	2099.76	6177.64	2850.19	404.241	530.462	2.16745
POPTR_0010s21920_1	189.323	187.844	116.134	182.158	91.903	102.897	46.185	85.251	58.431	67.265	50.406	94.089	145.043	66.9378	20.5971	8.60003	2.16683
POPTR_0001s09900_1	620.982	690.57	556.931	720.83	483.906	448.11	320.361	311.788	255.956	229.07	260.309	247.918	586.888	270.9	49.2402	16.4093	2.16644
POPTR_0006s09810_1	408.026	277.75	270.493	278.998	192.169	432.026	149.912	127.765	100.177	94.471	179.802	206.331	309.91	143.076	40.9612	19.8332	2.16605
POPTR_0008s16550_1	165.881	215.904	367.065	268.624	152.266	134.538	157.405	119.023	60.352	109.639	79.785	76.024	217.38	100.371	39.3896	15.8805	2.16575
POPTR_0018s13190_1	1717.45	1342.63	1558.42	1613.79	1279.12	3413.83	808.453	679.51	729.542	774.767	1093.82	959.008	1820.87	840.85	356.774	69.7971	2.16551
POPTR_0006s12480_1	490.965	69.891	73.66	134.991	100.579	70.172	74.76	74.644	67.617	71.704	83.85	61.912	156.71	72.4145	74.1006	3.31702	2.16406
POPTR_0005s12250_1	389.651	140.055	485.74	280.249	157.473	114.696	118.023	117.104	78.598	174.434	137.215	99.206	261.311	120.763	67.5809	14.717	2.16382
POPTR_0002s19770_1	381.003	163.976	139.322	320.396	209.974	45.448	97.68	141.531	45.21	108.821	74.401	114.769	210.02	97.0687	54.9983	15.0091	2.16362
POPTR_0013s00360_1	290.887	320.85	539.383	399.812	353.169	490.098	231.916	171.338	169.235	171.7	149.105	213.285	399.033	184.43	43.7736	13.9996	2.1636
POPTR_0005s12920_1	716.18	660.701	614.443	760.455	448.368	665.07	169.602	372.959	313.163	381.591	274.82	274.751	644.203	297.814	48.4313	34.8711	2.1631
POPTR_0015s05000_1	3967.31	7827.96	6311.17	7461.33	7318.39	3296.33	2861.34	5227.2	2007.76	2280.87	1855.27	2496.96	6030.41	2788.23	865.979	557.701	2.16281
POPTR_0167s00230_1	170.082	195.059	51.378	354.241	173.388	141.172	102.294	66.541	66.348	50.749	84.465	131.44	180.887	83.6395	44.1703	13.1251	2.16269
POPTR_0001s14010_1	313.151	435.735	447.744	460.425	360.515	858.051	153.956	211.012	233.084	250.205	210.092	271.676	479.27	221.671	86.8142	18.1967	2.16208
POPTR_0002s21640_1	810.098	440.955	478.098	567.74	376.658	296.625	200.736	171.338	269.183	207.081	273.839	251.754	495.029	228.988	80.285	18.7052	2.16181
POPTR_0002s20210_1	747.098	519.999	483.283	444.455	512.307	567.133	217.489	248.318	247.889	229.399	259.497	312.444	545.712	252.506	47.7253	14.7518	2.16119
POPTR_0012s05160_1	363.031	258.977	222.291	409.661	270.104	125.172	135.476	208.252	97.951	117.241	100.839	103.406	274.873	127.194	45.3389	18.8188	2.16105
POPTR_0018s12250_1	891.385	818.669	459.102	698.24	984.026	612.998	341.807	483.808	235.656	396.77	154.261	453.738	744.07	344.34	86.1006	57.3121	2.16086
POPTR_0021s00610_1	392.419	416.296	539.284	568.375	595.862	290.925	213.163	284.366	218.891	234.687	159.414	186.745	467.194	216.211	53.3827	19.0757	2.16082
POPTR_0001s15890_1	1012.31	739.76	969.201	1115.6	548.74	263.716	125.301	715.267	473.716	229.26	221.056	387.586	774.887	358.698	144.759	96.2037	2.16028
POPTR_0001s35850_1	4280.88	2742.03	3862.31	2177.03	2693.3	3997.45	1368.28	1537.2	921.913	1150.8	713.455	3458.45	3292.17	1525.01	384.962	443.86	2.15878
POPTR_0012s11340_1	822.633	442.598	1018.31	292.888	297.458	850.055	306.783	504.896	194.641	99.276	237.381	382.098	620.657	287.512	140.733	64.2323	2.15871
POPTR_0018s02190_1	268.912	369.99	135.476	333.581	256.837	173.398	123.383	118.075	109.786	89.274	109.306	162.791	256.366	118.769	40.2633	10.9543	2.15852
POPTR_0009s15400_1	391.191	100.911	123.177	115.459	170.692	90.6	72.142	68.85	87.956	79.038	75.918	75.757	165.338	76.6102	51.006	2.93948	2.15818
POPTR_0018s08300_1	19964.5	15696.1	14633.7	18478.1	19082.5	8803.76	5293.49	6423.63	6607.1	9175.5	8752.7	8550.66	16109.8	7467.18	1844.27	701.384	2.15741
POPTR_0003s14950_1	1016.06	1122.74	944.614	1277.73	860.01	412.883	194.871	599.106	475.24	264.044	282.641	796.419	939.005	435.387	132.288	103.783	2.15671
POPTR_0018s14920_1	697.328	575.314	542.036	855.342	367.669	449.83	238.958	181.254	308.242	216.784	333.6	338.241	581.253	269.513	78.2462	29.5528	2.15668
POPTR_0017s08740_1	334.669	625.246	768.838	612.883	726.973	630.455	434.657	246.876	231.948	272.884	278.833	250.129	616.511	285.888	67.8599	33.503	2.15648
POPTR_0013s11770_1	363.23	196.272	543.74	293.958	259.763	847.51	220.163	105.358	134.937	452.955	89.045	159.158	417.412	193.603	108.236	60.4373	2.15602
POPTR_0018s06820_1	4427.63	3546.88	4144.3	3747.2	4016.24	4555.38	2313.48	1421.56	1740.6	1722.74	2446.85	1691.03	4072.94	1889.38	173.171	178.744	2.15571
POPTR_0003s10140_1	2258.92	1851.28	1872.95	2856.49	2268.54	1659.15	701.992	995.169	1194.27	1237.35	694.755	1101.19	2127.89	987.453	192.772	106.841	2.15493
POPTR_0001s31120_1	6808.1	5025.53	3997.88	7276.67	4267.6	2900.44	2152.1	2494.86	2058.74	3684.7	1802.39	1857.03	5046.04	2341.64	758.661	314.254	2.15492
POPTR_0012s12980_1	1915.44	1486.53	3083.24	1969.25	1299.65	2015.24	1001.22	720.513	695.038	988.365	1026.2	1031.49	1961.56	910.471	277.634	70.6647	2.15444
POPTR_0004s09410_1	3378.19	2643.75	6428.93	2439.41	2611.2	5709.47	1351.18	2209.63	1638.27	2119.62	1269.1	2190.57	3868.49	1796.4	782.522	193.068	2.15347
POPTR_0006s02330_1	6122.74	6497.81	5060.17	5802.65	6005.07	4121.28	2252.93	2354.52	2313.11	3239.96	3033.29	2413.81	5601.62	2601.27	387.942	189.206	2.15342
POPTR_0015s08760_1	832.312	851.677	1272.74	1068.83	862.856	914.187	367.74	429.24	458.824	752.24	403.34	284.335	967.101	449.286	77.1816	71.6222	2.15253
POPTR_0012s08660_1	1120.88	1017.17	1703.64	936.669	1080.63	1289.74	677.919	616.919	663.883	386.526	472.02	505.283	1191.45	553.758	124.024	52.3566	2.15158
POPTR_0008s00830_1	3770.74	3498.02	3223.53	4726.23	4630.06	2139.45	1059.26	2752.6	1750.17	1625.88	1039.12	1992.67	3664.67	1703.28	429.828	286.278	2.15153
POPTR_0003s08360_1	4728.67	5954.6	5305.41	4691.22	5708.12	5367.1	2705.64	1932.62	2315.33	2861.6	2362.2	2585.24	5292.52	2460.44	227.709	147.773	2.15105
POPTR_0014s02960_1	9038.41	7148.67	7281.8	7009.24	7850.03	7901.57	4616.47	3400.81	2609.06	3012.06	3246.03	4611.79	7704.95	3582.7	335.28	376.709	2.1506
POPTR_0016s05690_1	179.233	140.603	249.916	164.886	101.603	132.718	59.855	85.298	63.218	93.866	72.324	76.024	161.493	75.0975	22.8	5.79073	2.15045
POPTR_0005s23970_1	2452.39	2101.74	1857.7	4054.2	2210.3	1746.6	659.211	1008.68	1011.13	1734.74	1162.6	1134.1	2403.82	1118.41	378.683	157.032	2.14932
POPTR_0003s15190_1	2132.63	2813.49	2726.4	3243.87	2612.45	1857.67	1122.04	998.121	1156.67	1460.24	1217.24	1207.24	2564.42	1193.59	222.547	68.2754	2.14849
POPTR_0004s05830_1	7408.85	5452.62	3310.67	5814.4	5368.95	5910.63	1418.33	3952.95	1102.54	2598.38	1504.5	4906.95	5544.36	2580.61	590.32	692.505	2.14847
POPTR_0002s21770_1	1356.18	1350.84	1720.71	1703.04	1343.36	1085.25	591.287	793.558	697.068	584.669	521.881	795.621	1426.56	664.014	109.008	51.7615	2.1484
POPTR_0276s00200_1	4634.96	4661.6	3207.24	5015.69	4387.92	4607.19	1321.03	2660.6	1590.36	2448.47	1379.88	2942.89	4419.1	2057.2	280.448	317.508	2.14811
POPTR_0006s16150_1	13297.9	23551.5	20546.7	16622.7	16939.7	33046.3	3374.7	14339	9252.71	8403.85	10108.8	12271.5	20667.5	9625.09	3137.74	1675.18	2.14725
POPTR_0163s00240_1	212.38	139.507	197.545	95.403	114.918	151.589	63.73	79.494	65.358	64.398	67.838	83.786	151.89	70.7673	20.4495	3.86562	2.14633
POPTR_0014s14000_1	10122.3	8624.32	8028.53	8330.43	6969.6	7131.45	1626.64	2678.69	3725.86	4701.07	6297.42	3898.22	8201.1	3821.32	512.922	722.283	2.14614
POPTR_0014s15390_1	13917	10601.6	10590.6	8703.81	13329	8293.17	5557.6	4269.81	4483.99	5647.24	5469.53	5080.31	10905.9	5084.75	1035.49	261.77	2.14482
POPTR_0004s01270_1	3190.28	3937.85	3448.88	4244.15	3137.17	2037.95	869.885	2406.17	1571.33	1037.89	926.262	2511.7	3332.71	1553.87	343.239	332.994	2.14478
POPTR_0526s00210_1	3277.49	2644.23	3868.74	2944.78	2825.67	2891.6	1386.45	1415.38	1167.74	1863.1	1317.6	1453.95	3075.42	1434.04	196.911	104.226	2.14459
POPTR_0004s06630_1	22766.8	21739.5	20234.7	21181.8	22612.9	18620.6	3442.67	11167.3	4078.92	5838.75	8313.81	26468.4	21192.7	9884.97	702.205	3850.76	2.14393
POPTR_0001s46710_1	5632.1	4205.1	3432.28	3348.31	3617.77	3032.47	1594.31	1803.7	1652.36	1213.04	1485.85	3105.74	3878.01	1809.17	421.698	297.441	2.14353
POPTR_0005s16600_1	2789.99	2599.1	2672.31	2673.78	2900.6	2854.03	1159.6	1302.74	1339.03	1410.74	1275.45	1210.74	2748.3	1283.05	52.8012	40.1759	2.14201
POPTR_0016s03950_1	218.887	76.341	112.505	160.681	201.588	79.47	67.456	66.837	58.431	54.888	53.197	95.786	141.579	66.0992	27.4964	7.02752	2.14191
POPTR_0013s05010_1	324.741	193.309	290.36	114.681	152.979	251.995	130.869	87.216	116.672	72.142	93.712	119.739	221.344	103.392	36.4584	10.0608	2.14083
POPTR_0013s02270_1	1723.55	1088.55	1068.85	1491.66	1495.47	899.104	740.098	492.312	613.985	576.455	638.421	568.098	1294.53	604.895	143.25	37.0536	2.14009
POPTR_0007s02050_1	396.629	262.76	139.227	394.428	189.634	80.47	104.161	115.603	131.127	132.225	125.181	76.024	243.858	114.053	58.9749	9.57504	2.1381
POPTR_0018s08300_2	19834	14623	13669.7	15930.7	16651.2	7896.9	5255.11	6145.28	6019.08	8116.47	8438.43	7468.5	14767.6	6907.15	1777.66	573.436	2.13802
POPTR_0001s34920_1	390.2	372.309	419.178	172.598	382.252	209.468	118.012	153.766	130.982	106.372	136.97	264.2	324.334	151.717	46.9927	25.6875	2.13776
POPTR_0001s40410_1	940.383	792.126	1010.1	727.223	947.312	1349.97	455.196	577.998	314.023	418.399	396.556	535.826	961.186	449.666	97.4663	42.9514	2.13755
POPTR_0044s00270_1	1273.5	1689.3	1462.69	1532.31	1164.65	904.955	433.812	626.098	480.99	415.312	675.812	1124.1	1337.9	626.02	126.246	118.817	2.13715
POPTR_0003s12450_1	959.021	793.977	489.752	977.386	1205.75	579.955	304.741	627.785	329.701	399.124	254.204	426.764	834.307	390.387	119.839	59.1003	2.13713
POPTR_0005s09440_1	190.174	82.573	125.24	101.347	98.721	73.019	53.661	55.653	54.201	53.202	43.772	53.645	111.846	52.3557	18.9332	1.91874	2.13627
POPTR_0003s06450_1	684.409	426.689	298.766	656.808	681.026	350.43	206.676	295.956	138.761	249.202	206.342	353.757	516.355	241.782	79.4989	33.8408	2.13562
POPTR_0013s00850_1	22023.3	22976.7	22058.9	26017.7	24301.2	20696	11326.3	13250.9	8645.95	12961.2	8364.84	10120.8	23012.3	10778.3	847.285	937.72	2.13505
POPTR_0011s16170_1	493.24	300.202	358.526	288.455	286.46	267.249	135.926	144.955	168.889	160.025	135.476	188.836	332.355	155.684	37.8814	9.39388	2.1348
POPTR_0017s08660_1	852.812	1026.85	1357.6	1184.31	1026.99	620.49	692.026	509.49	500.026	349.383	387.312	406.883	1011.51	474.187	114.576	55.5053	2.13314
POPTR_0006s27270_1	507.883	241.398	497.724	438.999	270.371	231.949	163.074	126.947	156.536	124.83	110.055	344.526	364.721	170.995	58.4607	39.0743	2.13294
POPTR_0005s07690_1	577.312	291.634	119.928	522.878	341.906	222.761	137.582	77.578	238.007	81.797	202.328	236.231	346.07	162.254	78.5009	32.9054	2.13289
POPTR_0002s06590_1	3503.74	2333.29	4547.57	2236.64	1959.88	2588.88	803.383	1239.8	1290.92	1257.62	1464.29	1996.9	2861.67	1342.15	438.726	173.682	2.13215
POPTR_0001s11240_1	609.383	750.306	733.312	645.168	807.955	553.042	418.57	265.395	331.384	252.495	404.068	250.873	683.194	320.464	43.0882	34.193	2.13189
POPTR_0017s11660_1	2851.31	3859.86	3773.28	3970.38	2854.9	2481.35	1196.17	1884.92	1563.2	1243.1	1331.24	2068.64	3298.51	1547.88	286.807	161.064	2.13099
POPTR_0018s03000_1	4614.17	3492.68	3956.88	3749.6	4165.04	1462.94	1099.46	1303.22	2325.89	1500.17	1570.85	2262.17	3573.55	1676.96	492.824	226.211	2.13097
POPTR_0015s07600_1	249.523	170.495	325.884	259.763	191.241	247.243	120.178	100.466	118.012	116.331	69.988	153.028	240.691	113.001	24.5889	12.1608	2.13
POPTR_0002s20090_1	1042.73	884.383	1367.45	1051.76	1574.56	1263.71	741.46	577.606	503.277	458.589	487.226	605.513	1197.43	562.279	112.903	46.5084	2.1296
POPTR_0004s14400_1	5298.94	7839.24	13186.4	5770.7	5856.55	8818.86	3015.17	5223.34	2381.62	3661.63	3738.2	3950.58	7795.11	3661.76	1329.7	428.235	2.12879
POPTR_0005s25890_1	3440.13	1949.59	1943.22	3651.88	1968.1	1978.24	1432.53	914.96	1538.54	977.369	1138.32	1017.49	2488.53	1169.87	367.587	115.092	2.12719
POPTR_0007s06470_1	4412.05	3749.83	4449.12	3629.42	2664.82	3490.58	924.773	2406.17	1940.63	1044.57	1737.23	2476.05	3732.64	1754.9	295.617	294.801	2.12698
POPTR_0001s09790_1	4638.01	2977.26	3554.17	3268.96	3095.87	3421.73	1394.43	1509.15	1521.96	1366.85	1754.38	2310.67	3492.67	1642.91	267.862	158.593	2.12591
POPTR_1209s00200_1	253.126	45.896	37.013	45.975	85.871	48.059	40.975	37.319	41.371	42.361	37.592	43.101	85.99	40.4532	37.4063	1.09133	2.12567
POPTR_0007s15310_1	799.812	485.312	740.937	401.098	512.812	874.098	242.964	352.455	257.516	266.256	377.99	297.634	635.678	299.136	86.625	24.5208	2.12505
POPTR_0009s06300_1	418.419	402.686	685.354	683.316	261.057	318.893	146.459	503.232	107.725	121.642	81.308	343.659	461.621	217.338	81.2754	75.47	2.12398
POPTR_0012s05210_1	244.029	138.486	136.908	216.927	113.449	103.972	60.145	119.382	57.533	64.839	53.197	94.522	158.962	74.9363	25.7661	11.7562	2.12129
POPTR_0014s11350_1	881.383	754.955	558.312	1043.38	872.955	424.74	321.027	388.169	452.474	342.455	344.85	289.531	755.955	356.418	102.138	25.5265	2.12098
POPTR_0008s06300_1	1463.1	1703.38	1546.3	1595.32	1537.58	785.768	722.411	729.626	763.896	702.391	579.021	573.479	1438.57	678.471	147.358	36.5134	2.12032
POPTR_0011s14220_1	3071.17	2786.64	2494.24	3324.97	2393.34	1786.6	1442.48	1478.24	1259.95	846.383	998.093	1454.21	2642.82	1246.56	243.88	119.538	2.1201
POPTR_0001s32880_1	13719.9	11723.9	10022.6	13276.6	13048.6	8880.77	4998.71	4971.08	4889.33	4582.31	6633.75	7268.6	11778.7	5557.3	874.29	495.57	2.11951
POPTR_0018s10210_1	7058.06	5833.78	3833.21	5697.6	7141.67	3074.99	3479.45	1167.03	3809.95	1761.67	3404.84	1786.81	5439.89	2568.29	745.929	501.863	2.11809
POPTR_0019s08570_1	5632.1	3344.49	6932.1	4186.16	3294.1	3992.68	287.688	2962.75	319.239	2981.25	2026.47	4356.63	4563.61	2155.67	642.425	722.654	2.11702
POPTR_0010s20240_1	2444.89	2353.27	2175.23	2374.84	2046.38	2301.31	871.146	1149.45	1006.94	608.633	1278.54	1556.74	2282.65	1078.57	65.5788	147.33	2.11636
POPTR_0005s18840_1	11370.4	9577.49	11261	8538.63	11074.4	12287.7	4157.28	4364.06	5855.6	4747.81	5041.52	6141.03	10685	5051.22	611.736	357.668	2.11532
POPTR_0018s05260_1	25249.7	25055.1	23940	25762.1	25233.6	26922.1	9874.74	15884.1	10843.2	13054.6	7888.81	14395	25360.4	11990.1	435.4	1337.02	2.11512
POPTR_0017s09670_1	2477.83	2331.38	2763.17	3578.74	3362.53	1891.35	1290.69	1494.13	1453.03	1269.04	953.526	1297.5	2734.17	1292.99	286.165	85.3008	2.11461
POPTR_0008s17630_1	346.169	106.775	389.455	141.873	108.885	317.241	103.184	122.177	125.24	99.276	104.711	112.569	235.066	111.193	57.9647	4.7667	2.11404
POPTR_0005s04250_1	1830.32	1907.78	3150.85	1879.65	2135.76	1394.09	1008.13	991.248	1155.67	849.267	922.728	891.633	2049.74	969.779	264.345	48.7156	2.11362
POPTR_0007s12090_1	443.14	225.531	198.386	329.436	148.033	115.592	153.96	145.898	83.773	100.761	92.037	114.439	243.353	115.145	54.7991	12.9274	2.11345
POPTR_0001s33980_1	307.72	260.739	190.965	383.671	303.758	149.098	114.696	59.41	167.863	199.363	174.785	39.312	265.992	125.905	38.1244	29.388	2.11264
POPTR_0001s22680_2	18103.8	11260.2	11687.7	15163.7	13946.2	7044.78	3475.58	3187.74	6245.56	8210.9	8505.2	6933.45	12867.7	6093.07	1693.92	1026.16	2.11186
POPTR_0011s15520_1	1973.88	2749.38	1419.38	2697.95	2158.17	820.133	1276.31	842.919	1372.88	1116.45	836.312	151.843	1969.82	932.787	334.554	197.25	2.11175
POPTR_0009s03280_1	219.059	127.904	171.338	224.331	204.243	138.159	51.312	102.278	100.688	97.103	68.302	94.204	180.839	85.6478	18.5624	9.35313	2.11143
POPTR_0001s14750_1	671.639	420.499	885.791	527.822	694.47	531.312	336.087	283.587	285.992	334.046	261.299	266.544	621.922	294.592	73.4842	14.6542	2.11113
POPTR_0672s00210_1	4981.17	4332.17	3695.38	6034.74	4927.13	2644.76	1110.5	3251.76	2189.73	2080.58	1348.38	2626.25	4435.89	2101.2	523.916	355.299	2.11112
POPTR_0017s04880_1	2244.8	2208.35	2465.41	2042.03	2262.64	2876.45	1607.75	1234.03	718.982	957.472	945.093	1216.51	2349.95	1113.31	130.244	138.242	2.11078
POPTR_0006s03440_1	401.205	683.99	584.139	534.935	475.075	1142.67	295.958	275.537	287.175	212.877	281.249	458.312	637.002	301.851	118.817	36.7496	2.11032
POPTR_0002s21940_1	761.425	423.935	298.065	972.912	295.101	251.704	166.512	305.314	209.468	287.197	225.045	229.644	500.524	237.197	132.994	22.8997	2.11016
POPTR_0015s13140_1	953.298	1150.72	619.929	1122.78	799.547	457.413	383.913	393.383	352.771	451.401	481.65	356.46	850.614	403.263	124.114	23.387	2.10933
POPTR_0008s13560_1	884.759	1574.98	657.862	2214.32	2044.09	808.455	1228.81	110.502	1121.81	558.24	741.295	120.786	1364.08	646.908	301.132	214.052	2.10861
POPTR_0369s00200_1	2292.82	1641.54	2430.54	1902.7	2124.92	1291.29	1020.06	918.625	1042.6	783.562	908.368	868.455	1947.3	923.612	190.817	43.0693	2.10835
POPTR_0002s16500_1	2920.03	2229.45	909.383	3160.05	2140.52	647.246	1367.01	509.078	1536.66	679.526	960.494	642.42	2001.11	949.198	459.736	187.653	2.10822
POPTR_0003s11600_1	527.256	356.156	536.144	654.893	718.253	180.724	116.58	282.286	386.383	194.537	239.986	190.731	495.571	235.084	88.5858	41.3753	2.10806
POPTR_0002s12470_1	970.312	823.269	644.169	700.49	666.383	1902.99	390.773	357.008	537.169	444.222	388.755	590.261	951.268	451.365	215.488	41.5693	2.10754
POPTR_0001s16570_1	140.504	118.397	67.259	152.135	112.909	170.171	62.663	71.421	55.518	56.892	60.751	54.063	126.896	60.218	16.1485	2.8482	2.10727
POPTR_0006s02670_1	798.598	505.955	589.383	554.169	330.856	685.56	213.163	223.474	287.96	294.816	309.313	315.599	577.42	274.054	71.3299	19.8592	2.10696
POPTR_0016s12440_1	25410.8	22472.7	21631.2	21595.5	22878.1	16856.5	4886.72	5194.6	10568.1	14969.6	14882.7	11612.3	21807.4	10352.3	1251.58	1999.52	2.10652
POPTR_0005s07440_1	2767.61	2387.99	2468.3	2843.81	2299.99	2212.5	1321.74	854.573	1331.64	1015.51	1628.14	961.848	2496.7	1185.58	114.187	130.273	2.1059
POPTR_0006s11170_1	133.83	110.865	60.412	163.123	86.899	47.107	52.119	53.652	49.295	45.742	38.676	46.598	100.373	47.6803	19.7815	2.3998	2.10512
POPTR_0001s03060_1	445.098	232.04	473.754	310.847	571.201	119.085	200.785	86.076	299.386	133.183	230.313	72.703	358.671	170.408	75.2613	39.5932	2.10478
POPTR_0001s12990_1	1955.81	1767.01	2534.74	2286.24	1690.7	2205.03	551.526	923.169	1061.74	1037.03	1016.1	1321.55	2073.25	985.186	145.551	112.17	2.10443
POPTR_0012s03860_1	3386.27	2816.74	1685.7	3463.12	2232.24	1375.45	1168.45	1336.56	718.286	1199.16	1016.96	1671.29	2493.25	1185.12	390.512	142.266	2.1038
POPTR_0002s09310_1	4403.28	3658.6	3475.31	3532.67	3059.44	2840.31	1792.31	1838.85	1639.37	1048.06	1410.03	2239.91	3494.94	1661.42	242.641	181.455	2.10358
POPTR_0006s02880_1	14165	12226.4	11085.5	12526.8	10828.3	8782.34	4794.6	7589.66	3612.21	7587.19	3156.81	6357.35	11602.4	5516.3	815.602	871.972	2.10329
POPTR_0006s04280_1	387.669	502.312	359.312	658.883	683.812	311.099	250.455	240.93	219.671	250.059	209.679	209.75	483.848	230.091	70.8705	8.64842	2.10286
POPTR_0007s15180_2	3707.56	2699.62	1612.06	2468.6	2255.72	1381.15	739.869	651.883	1891.62	655.883	1606.45	1175.37	2354.12	1120.18	372.627	237.835	2.10155
POPTR_0011s07240_1	546.823	161.901	99.806	265.864	75.07	96.108	117.228	118.702	55.616	62.197	121.623	117.359	207.595	98.7875	80.5406	13.8645	2.10143
POPTR_0008s04880_1	1552.03	1021.38	2000.56	934.205	1488.31	2876.45	577.526	1098.6	507.026	608.633	431.312	1475.47	1645.49	783.093	320.639	184.562	2.10127
POPTR_0019s02290_1	1404.85	2488.67	1698.78	3347.2	1867.95	715.079	717.669	1615.81	1102.45	635.312	587.312	825.312	1920.42	913.979	406.407	174.225	2.10117
POPTR_0002s21910_1	563.026	311.885	253.126	852.99	271.055	194.535	179.747	235.458	167.817	213.254	172.545	195.944	407.769	194.128	113.065	11.734	2.10052
POPTR_0011s15940_1	3928.67	3417.6	3302.81	3576.81	2404.81	2640.85	841.598	1201.03	1471.03	1540.2	1154.88	2966.19	3211.93	1529.15	258.843	334.009	2.10046
POPTR_0017s07690_1	13510.7	17413.2	16346.7	13931.5	17401.1	12843.2	4906.67	10218.1	8049.38	7781.03	4315.74	8271.1	15241.1	7257.01	917.933	997.482	2.10019
POPTR_0005s11530_1	671.778	690.285	975.488	827.516	739.73	436.035	292.47	409.653	424.383	267.113	288.96	385.364	723.472	344.657	80.2484	31.0332	2.09911
POPTR_0001s08620_1	1808.88	1061.07	1675.1	1444.39	904.416	1455.23	644.126	534.325	332.801	1002.9	700.745	766.007	1391.52	663.484	155.94	100.7	2.09729
POPTR_2003s00200_1	498.669	228.932	171.005	500.509	161.529	120.616	90.54	177.162	142.249	117.036	162.791	111.979	280.21	133.626	77.5543	14.7249	2.09697
POPTR_0018s11440_1	2276.88	1263.88	951.348	1026.88	1307.88	963.312	624.026	543.776	381.526	323.301	586.633	1255.95	1298.37	619.203	224.959	149.168	2.09683
POPTR_0878s00210_1	8072.49	4721.58	3719.08	6752.01	6705.06	1209.39	6267.3	1017.88	2329.71	1043.27	2511.78	1703.68	5196.6	2478.94	1118.43	875.715	2.0963
POPTR_0003s20720_1	1460.45	1138.54	281.701	846.883	906.21	1015.9	460.3	679.383	289.911	398.74	229.992	637.45	941.613	449.296	174.264	81.1213	2.09575
POPTR_0001s44790_1	435.599	682.169	524.343	526.218	631.989	361.358	306.374	244.317	279.677	238.15	131.879	308.421	526.946	251.47	53.2538	29.3831	2.09547
POPTR_0007s05650_1	4566.55	2604.5	2905.96	3198.2	3363.9	2950.55	1064.15	1502.56	1312.99	907.105	1771.81	2792.71	3264.94	1558.55	308.047	303.374	2.09485
POPTR_0016s05520_1	2190.06	1061.42	1039.67	940.128	1387.97	914.044	404.658	341.664	920.101	357.18	1105.3	468.465	1255.55	599.561	218.289	146.826	2.09412
POPTR_0003s13940_1	9962.62	5229.95	7242.06	4178.67	7029.17	5725.18	2789.53	2368.55	3643.32	3553.36	3629.71	2821.48	6561.28	3134.32	903.323	243.577	2.09336
POPTR_0005s28120_1	836.061	307.559	602.256	506.692	295.101	449.789	203.374	191.241	293.248	210.956	245.065	288.532	499.576	238.736	90.5484	19.7679	2.09259
POPTR_0018s06160_1	1102.81	1042.6	1070.99	966.669	583.098	599.883	288.199	403.669	460.74	331.169	517.74	562.955	894.342	427.412	106.856	47.6859	2.09246
POPTR_0002s18790_1	604.247	424.197	604.925	336.729	446.131	258.477	219.701	284.39	187.266	232.055	177.999	178.85	445.784	213.377	62.5714	18.501	2.08919
POPTR_0010s04530_1	10355.2	7426.17	4354.74	9016.74	8576.53	4050.28	2365.73	2447.63	4150.75	4205.11	4500.95	3286.69	7296.6	3492.81	1151.73	417.697	2.08904
POPTR_0009s10120_1	157.877	126.443	55.216	174.651	113.597	66.16	45.188	61.892	56.34	52.094	55.216	61.547	115.657	55.3795	21.435	2.80044	2.08845
POPTR_0010s02000_1	1166.31	1665.85	1614.85	1901.92	1326.28	1357.74	448.587	584.642	815.883	511.707	528.248	1437.95	1505.49	721.17	120.635	166.947	2.08757
POPTR_0003s16590_1	1339.71	872.806	941.763	944.187	1180.95	463.24	381.697	388.044	543.026	399.665	555.014	483.943	957.11	458.565	133.852	35.4577	2.08719
POPTR_0005s24000_1	9671.19	7421.38	6006.25	6739.1	6585.12	4710.95	2013.7	4139.61	3555.79	1987.14	3666.16	4365.24	6855.67	3287.94	739.062	465.466	2.08509
POPTR_0003s05990_1	3398.13	2583.28	2014.24	2775.15	1961.31	889.71	1414.13	642.019	1932.78	820.528	1070.48	654.162	2270.3	1089.02	384.286	226.183	2.08473
POPTR_0002s21920_1	503.455	252.038	213.91	713.455	209.558	170.371	143.015	222.878	156.007	152.152	165.762	149.702	343.798	164.919	97.0618	13.1358	2.08464
POPTR_0016s13910_1	222.69	123.872	212.81	118.534	127.966	132.784	60.145	50.069	91.26	51.391	103.883	93.874	156.443	75.1037	21.3865	10.6853	2.08302
POPTR_0004s14380_1	5894.34	8799.29	16462	5941.47	7707.23	11514.9	3390.52	5404.1	3356.98	4905.78	4824.97	5161.31	9386.54	4507.28	1809.1	403.094	2.08253
POPTR_0002s14800_1	1385.4	1007.17	2383.85	871.598	1172.6	1470.53	599.16	816.74	685.374	602.454	682.383	595.629	1381.86	663.623	241.363	38.3615	2.08229
POPTR_0011s11020_1	1144.21	750.744	426.455	999.408	840.765	547.395	500.754	223.45	381.526	276.18	455.951	425.01	784.83	377.145	120.714	48.0066	2.08098
POPTR_0009s05050_1	340.018	203.768	137.4	272.772	385.953	152.781	139.876	113.471	110.39	118.888	106.732	127.991	248.782	119.558	45.3272	5.54976	2.08085
POPTR_0005s06390_1	539.178	511.063	498.298	547.491	341.741	508.525	195.639	259.091	282.134	189.586	221.396	268.411	491.049	236.043	33.7956	17.5597	2.08034
POPTR_0007s12980_1	509.383	472.598	241.456	631.026	442.026	259.834	165.902	274.081	173.22	172.756	178.45	264.533	426.054	204.824	67.256	22.4494	2.0801
POPTR_0006s10860_1	782.361	1122.65	1682.18	1218.66	1127.64	1424.89	458.494	626.098	585.638	697.757	501.232	669.24	1226.4	589.743	136.364	42.1359	2.07954
POPTR_0015s12680_1	7420.8	7718.38	11004	7638.92	10856	9392.3	4703.6	4745.95	2720.89	3272.05	3764.18	6780.56	9005.06	4331.2	737.655	643.319	2.07911
POPTR_0015s09580_1	1399.78	1636.24	1615.88	1728.32	2274.09	2075.76	1108.32	926.489	758.74	770.507	815.868	781.438	1788.34	860.227	145.055	60.8163	2.07892
POPTR_0007s02820_1	1058.35	1285.26	1257.81	1226.27	1430.34	1132.4	653.49	660.598	743.24	444.169	588.24	465.598	1231.74	592.556	57.602	52.6133	2.07869
POPTR_0012s00660_1	7053.98	7225.6	9256.31	5911.24	6522.63	8172.6	2204.95	4659.88	3292.7	2586.6	3195.38	5303.19	7357.06	3540.45	535.465	537.93	2.078
POPTR_0002s04340_1	13969.7	11229.8	12621	10410.2	14505.3	8542.34	5198.44	5604.7	6203.2	6874.37	4461.97	5963.03	11879.7	5717.62	1010.57	373.795	2.07774
POPTR_0004s08350_1	544.623	865.248	1424.74	855.535	906.847	1273.3	395.74	526.526	362.486	464.098	496.731	580.24	978.382	470.97	142.459	36.4228	2.07738
POPTR_0009s02910_1	145.747	408.883	251.709	253.4	140.962	153.639	113.643	94.297	116.385	94.471	145.105	88.213	225.723	108.686	46.3748	9.46244	2.07685
POPTR_0013s05450_2	2625.38	2879.17	3460.1	3071.95	3058.99	2189.49	1300.1	1834.13	1275.05	1213.4	1338.88	1361.82	2880.85	1387.23	194.631	100.618	2.07669
POPTR_0003s20360_1	1190.15	962.339	957.28	1248.32	697.317	803.361	296.49	412.812	493.223	353.496	578.242	687.455	976.461	470.286	95.5035	65.266	2.07631
POPTR_0010s25180_1	274.751	124.204	357.979	84.96	183.674	144.585	96.294	96.162	84.292	92.562	92.039	102.907	195.025	94.0427	45.9187	2.75259	2.0738
POPTR_0002s14640_1	550.669	257.335	229.1	479.112	155.46	134.59	120.415	89.325	105.622	162.578	256.908	136.236	301.044	145.181	77.462	26.9546	2.07358
POPTR_0008s03460_1	1792.11	2427.82	2205.84	2039.99	2586.53	1251.98	1245.85	1494.03	837.32	915.902	640.274	801.23	2050.71	989.1	215.252	142.301	2.07331
POPTR_0014s03850_1	2824.06	3788.37	1805.49	5685.13	3624.6	1191.65	1166.81	718.698	3855.99	1617.93	1225.88	542.127	3153.22	1521.24	715.784	539.481	2.07279
POPTR_1734s00200_1	121.203	125.77	57.943	133.992	165.358	85.857	45.81	65.598	43.435	45.544	44.004	88.709	115.021	55.5167	16.9185	8.18669	2.07182
POPTR_0005s12310_1	754.223	1153.67	822.669	847.319	1386.74	784.883	421.099	425.913	656.186	396.795	468.698	406.584	958.25	462.546	113.871	43.8402	2.07169
POPTR_0007s06720_1	202.577	345.023	278.453	297.664	262.018	138.69	71.478	217.317	102.897	85.395	60.635	198.356	254.071	122.68	32.7381	30.2891	2.07101
POPTR_0007s09650_1	7182.18	5224.1	6474.44	3223.46	5317.53	5185.31	3291.93	2976.9	1894.88	1950.17	2895.78	2736.28	5434.5	2624.32	604.8	256.343	2.07082
POPTR_0007s02180_1	1048.78	1569.31	1050.91	1477.74	1442.35	590.114	582.908	304.457	964.812	554.598	790.7	271.496	1196.53	578.162	166.042	120.699	2.06955
POPTR_0015s04330_1	6716.4	7738.73	6063.29	5831.6	5402.72	4848.98	1574.31	3949.49	3370.88	1265.85	4092.79	3433	6100.29	2947.72	455.633	545.683	2.06949
POPTR_0007s03610_1	1102.52	1000.53	1273.49	980.883	712.669	816.955	524.975	602.633	454.267	335.943	328.534	598.442	981.173	474.132	89.3556	54.8599	2.06941
POPTR_0004s06200_1	207.288	268.399	408.435	203.084	256.192	195.611	104.077	119.492	120.11	105.704	101.635	192.827	256.502	123.974	35.8934	15.4977	2.06899
POPTR_0015s10070_1	1236.6	1416.28	1198.82	1531.38	2137.75	733.077	1142.74	559.455	670.769	766.169	544.274	307.742	1375.65	665.192	206.902	125.196	2.06805
POPTR_0008s15890_1	187.301	86.471	83.617	101.53	96.987	75.888	45.27	51.529	46.009	47.596	47.831	67.291	105.299	50.921	18.4361	3.7149	2.06789
POPTR_0008s20470_1	374.445	208.611	457.992	315.707	265.471	201.97	138.481	165.665	133.763	167.073	107.33	170.228	304.033	147.09	44.6349	11.1576	2.06698
POPTR_0006s02570_1	199.813	280.891	565.866	292.001	284.094	155.872	203.144	148.858	102.543	120.95	164.742	120.281	296.423	143.42	63.9063	16.4468	2.06682
POPTR_0015s00500_1	7653.17	7632.95	7379.35	8287.58	7231.95	5604.03	3536.63	3622.01	4035.31	2576.7	2670.81	4748.64	7298.17	3531.68	404.877	368.559	2.06648
POPTR_0001s03010_1	375.776	205.333	637.883	201.733	293.431	273.681	122.088	194.539	160.39	104.061	99.834	281.391	331.306	160.384	73.0426	31.0576	2.06571
POPTR_0006s27900_1	1299.59	776.576	488.102	811.305	644.188	250.915	435.536	307.742	423.55	286.46	450.383	164.108	711.78	344.63	158.319	50.203	2.06535
POPTR_0005s02660_1	829.256	623.679	1315.12	700.877	999.282	571.165	438.205	398.868	414.54	402.196	448.461	337.769	839.896	406.673	124.843	17.4713	2.06528
POPTR_0017s11190_1	288.856	182.621	324.812	191.241	219.915	201.631	119.085	109.046	138.479	108.536	82.684	124.494	234.846	113.721	26.0507	8.41385	2.06511
POPTR_0002s21970_1	401.793	255.692	197.403	596.304	184.594	140.926	106.786	204.465	127.694	147.889	149.876	123.739	296.119	143.408	77.2476	15.1853	2.06487
POPTR_0002s21890_1	519.883	276.865	223.608	726.455	242.775	159.045	158.608	248.724	158.52	179.249	145.073	150.426	358.105	173.433	97.8712	17.2955	2.0648
POPTR_0004s00900_1	4041.46	3686.67	1135.38	3163.49	3287.36	3560.46	1368.54	2302.58	769.752	1052.67	656.222	2999.52	3145.8	1524.88	461.685	417.209	2.06298
POPTR_0014s16490_1	1173.6	1157.59	1323.99	1618.84	1411.3	231.569	371.955	1311.83	514.383	488.633	147.159	519.134	1152.81	558.849	215.634	176.622	2.06284
POPTR_0010s01150_1	374.383	461.026	421.169	696.662	616.326	346.955	136.306	181.275	201.588	215.114	258.094	421.812	486.087	235.698	62.6041	44.5277	2.06233
POPTR_0004s04790_1	21477.4	26570.2	27860.6	23085.2	25512.4	20753.5	10977.1	16008.8	12034	12629.6	9359.53	9460.78	24209.9	11745	1284.88	1105.33	2.0613
POPTR_0002s10060_1	536.509	984.062	640.137	1016.72	630.261	249.92	250.115	649.084	363.098	186.426	131.192	388.74	676.268	328.109	128.899	83.1526	2.06111
POPTR_0015s09160_1	2391.33	2903.1	2300.67	3277.06	2846.89	1850.88	1672.03	1161.25	1177.87	1265.47	1250.95	1027.95	2594.99	1259.25	228.508	98.0235	2.06074
POPTR_0001s17280_1	1777.74	959.383	930.098	1434.17	950.883	626.404	515.688	358.526	926.443	459.026	547.076	434.24	1113.11	540.166	186.026	89.5888	2.06068
POPTR_0015s05450_1	74.401	55.735	147.963	84.96	133.557	73.866	40.006	46.866	46.61	54.317	41.665	47.435	95.0803	46.1498	16.4987	2.25335	2.06025
POPTR_0007s03440_1	260.903	513.432	211.555	958.109	295.819	241.572	202.994	202.185	205.118	209.492	182.265	202.794	413.565	200.808	128.695	4.23533	2.0595
POPTR_0001s29540_1	248.74	299.418	350.947	265.591	287.388	179.731	68.917	186.31	119.823	113.546	110.52	193.448	271.969	132.094	25.5475	21.5917	2.05891
POPTR_0014s14780_1	6827.2	4793.6	4738.17	5086.97	5423.81	7190.16	2109.28	4024.02	1381.74	2504.53	1955.78	4570.38	5676.65	2757.62	476.935	562.504	2.05853
POPTR_0010s23010_1	3623.97	1400.97	1446.72	1305.38	1450.21	2375.97	671.969	572.455	1068.8	862.987	1546.47	916.69	1933.87	939.895	409.981	154.635	2.05754
POPTR_0010s23110_1	4445.17	4161.48	2062.97	3952.18	3090.81	3279.53	1391.81	1412.81	2131.03	1381.24	1946.45	1941.92	3498.69	1700.88	390.715	152.855	2.05699
POPTR_0001s35860_1	4913.89	3372.43	5193.13	2914.83	3536.17	5320.65	1726.65	2127.38	1453.51	1725.31	925.722	4318.02	4208.52	2046.1	470.259	528.378	2.05685
POPTR_0002s07130_1	2574.13	1889.96	1885.42	2597.32	1267.97	811.812	624.319	1088.88	1528.82	904.055	691.74	525.312	1837.77	893.855	316.317	166.21	2.05601
POPTR_0012s05090_1	401.205	396.919	468.098	507.812	408.383	189.536	169.294	292.656	205.309	125.835	136.306	224.456	395.325	192.309	49.1959	27.8257	2.05568
POPTR_0014s08170_1	142.347	56.665	83.144	79.98	46.062	42.95	41.745	33.389	37.838	32.712	33.965	40.001	75.1913	36.6083	16.5255	1.69635	2.05394
POPTR_0102s00220_1	1832.67	1774.63	1138.79	1948.94	1187.88	850.541	611.584	1095.27	515.466	645.811	467.883	917.183	1455.58	708.866	202.533	109.84	2.05339
POPTR_0011s15250_1	1716.24	1494.22	1506.26	1806.31	1324.03	1586.95	1230.81	599.04	683.628	1036.5	695.882	349.45	1572.34	765.885	76.8876	141.748	2.05297
POPTR_0007s03720_1	316.384	715.098	563.526	814.312	384.312	119.875	217.568	324.027	104.94	301.529	214.295	256.837	485.584	236.533	116.523	34.9072	2.05293
POPTR_0004s03440_1	764.58	455.383	636.026	927.526	408.383	297.351	158.249	466.642	282.699	215.152	312.67	264.716	581.541	283.355	106.366	46.9487	2.05234
POPTR_0010s15270_1	5027.38	6874.32	11599.2	3988.95	4471.49	7087.45	805.348	3905.64	2306.03	764.812	3642.67	7616.35	6508.13	3173.47	1250.2	1142.93	2.05079
POPTR_0006s20710_1	3493.74	2976.41	2406.74	3449.52	2746.38	2775.22	1306.75	1184.78	1646.88	1348.1	1856.73	1360.19	2974.67	1450.57	190.721	111.984	2.05069
POPTR_0010s00680_1	10466.8	9103.03	6852.4	10818.9	8884.5	7858	6597.51	2442.31	4443.35	4413.6	5002.95	3425.6	8997.27	4387.55	675.281	631.688	2.05063
POPTR_0009s02660_1	3072.99	3579.42	2695.74	5034.17	3793.38	2226.88	2199.07	1820.09	1788.6	1825.17	1187.38	1129.38	3400.43	1658.28	439.844	186.005	2.05057
POPTR_0011s02500_1	292.39	309.813	232.693	403.199	167.682	127.799	94.653	135.596	134.261	123.026	117.563	143.383	255.596	124.747	45.018	7.7865	2.04892
POPTR_1455s00200_1	14899.2	12012.2	12053.5	11106.7	10132.9	16179.5	4862.29	7021.99	5090.37	6554.2	5949.12	7805.56	12730.7	6213.92	1038.41	508.389	2.04873
POPTR_0002s19500_1	2327.13	3228.53	3329.63	3509.63	4449.24	2043.62	2035.1	1582.72	1821.74	1628.98	1247.24	906	3147.96	1536.96	387.657	181.312	2.04817
POPTR_0012s14950_1	284.011	549.188	363.434	550.261	480.566	281.499	152.336	204.38	235.656	269.968	173.388	189.394	418.16	204.187	55.9216	19.1556	2.04793
POPTR_0009s09560_1	808.448	284.342	221.657	524.905	484.354	279.073	225.042	127.062	296.672	178.522	214.295	229.991	433.796	211.931	98.4885	25.3011	2.04688
POPTR_0001s11100_1	2372.48	2674.88	835.442	3687.98	3301.58	386.952	649.28	167.809	2368.35	1074.95	2075.53	143.753	2209.89	1079.95	594.353	426.385	2.04629
POPTR_0002s10930_1	9856.88	7954.58	8127.85	8321.18	8083.84	3646.51	1469.02	3491.63	4082.49	4387.56	5201.64	3845.86	7665.14	3746.37	935.022	562.246	2.04602
POPTR_0001s47250_1	13722.3	15902.7	15487.6	18640.6	15841.5	9607.46	6680.39	13867.8	4975.31	7118.02	4177.24	6800.1	14867	7269.82	1350.86	1535.63	2.04504
POPTR_0006s07060_1	6443.95	4229.37	7431.95	3687.99	4651.47	4381.2	2425.24	2531.01	2470.06	2740.88	2933.95	1977.38	5137.66	2513.09	654.38	145.036	2.04436
POPTR_0001s45420_2	1620.08	1159.47	1072.1	1504.09	1399.2	1149.67	742.169	577.035	804.196	551.152	679.177	515.032	1317.44	644.794	99.2795	51.4864	2.04319
POPTR_0013s11210_1	691.74	604.955	851.409	717.398	855.854	637.229	423.624	362.793	225.752	387.455	322.827	410.918	726.431	355.562	47.484	32.6732	2.04305
POPTR_0013s07160_1	3718.08	2727.37	1942.65	3145.31	2551.32	1447.2	2003.95	1129.57	810.701	1419.76	825.575	1413.7	2588.65	1267.21	364.767	200.989	2.0428
POPTR_0006s23880_1	3649.15	3468.03	5789.02	3195.63	3604.43	3254.52	3296.86	2206.81	1189.52	2127.53	1135.6	1283.88	3826.8	1873.37	437.534	377.442	2.04274
POPTR_0012s03650_1	721.906	677.06	393.831	762.633	550.792	502.103	288.032	314.456	226.427	311.935	212.737	413.223	601.388	294.468	63.796	32.3471	2.04228
POPTR_0006s25310_1	978.169	760.125	1071.23	797.669	928.169	1283.31	426.923	434.142	303.319	386.925	433.361	865.827	969.779	475.083	85.7844	88.4741	2.04128
POPTR_0008s01000_1	10735.9	9416.53	9517.36	7684.27	9385.31	9068.32	3371.1	4454.45	4501.53	4015.17	4910.53	6088.76	9301.28	4556.92	437.911	409.135	2.04113
POPTR_0006s23360_1	465.955	172.514	207.318	284.961	245.146	186.082	111.075	91.453	185.123	88.709	163.679	125.24	260.329	127.546	48.643	17.5594	2.04105
POPTR_0001s05610_1	408.722	193.028	240.122	167.21	252.546	213.584	161.098	122.92	77.956	110.625	111.624	139.016	245.869	120.54	38.2729	12.6225	2.03973
POPTR_0006s05550_1	1091.93	348.034	464.51	402.143	441.319	567.852	228.206	207.041	180.595	280.312	362.812	366.669	552.632	270.939	122.596	35.6448	2.03969
POPTR_0011s05570_1	695.026	575.24	321.137	565.24	363.494	339.507	185.766	283.889	228.1	242.524	254.341	207.553	476.607	233.695	69.5853	15.5378	2.03944
POPTR_0019s01950_1	975.526	948.133	848.169	791.312	891.145	748.286	225.752	555.169	350.93	309.599	543.99	565.669	867.095	425.185	39.5574	66.1494	2.03934
POPTR_0010s20900_1	313.226	250.701	375.516	370.324	276.766	278.94	208.825	71.698	165.152	162.065	168.73	138.397	310.912	152.478	23.2571	20.4111	2.03906
POPTR_0001s23320_1	212.38	84.096	78.922	90.052	123.253	67.696	45.158	46.212	61.756	58.594	51.329	58.918	109.4	53.6612	24.0662	3.16687	2.03872
POPTR_0294s00200_1	1772.54	1949.26	2114.18	1655.94	1311.93	1192.26	591.17	1124.49	674.714	685.834	1009.53	821.499	1666.02	817.872	160.292	93.8257	2.03701
POPTR_0001s14720_1	1022.19	1004.49	1072.66	1068.36	1213.8	576.526	431.812	520.955	595.812	675.49	297.908	402.99	993.004	487.495	96.9973	61.4424	2.03695
POPTR_0001s05050_1	4331.44	5099.35	4608.36	4883.62	3856.41	5394.95	1377.17	2080.17	1570.53	1733.24	3191.47	3885.66	4695.69	2306.37	247.542	449.981	2.03596
POPTR_0004s21050_1	1687.1	2578.23	2413.55	3391.6	2490.21	1203.95	1389.74	1392.92	1156.67	1179.81	890.312	754.24	2294.11	1127.28	340.284	116.342	2.03508
POPTR_0017s03040_1	10962.4	10230.5	14397.5	9025.63	11464.5	14340.6	7535.56	6487.92	4578.06	6129.31	3735.03	6142.81	11736.9	5768.12	982.909	615.224	2.03478
POPTR_0012s13090_1	1192.31	537.975	775.928	575.332	729.682	828.61	333.055	530.383	227.389	328.311	211.185	650.396	773.306	380.12	104.902	78.0751	2.03438
POPTR_0016s14440_2	7232.78	3983.69	1904.6	6615.78	6535.84	1500.71	889.533	1179.89	2598.33	4038.54	3296.04	1660.95	4628.9	2277.21	1131.16	556.882	2.0327
POPTR_0217s00210_1	223.887	160.083	119.664	310.028	119.085	71.577	77.966	79.36	94.471	67.286	82.09	93.362	167.387	82.4225	38.6689	4.57516	2.03085
POPTR_0006s04770_1	5065.13	6024.92	3970.17	5887.03	5856.74	3970.71	1265.95	2314.38	4371.18	1891.17	3456.46	1857.95	5129.12	2526.18	428.741	519.701	2.03038
POPTR_0004s23480_1	686.526	643.828	746.886	1004.1	642.026	748.669	482.812	411.24	367.526	345.284	317.57	278.882	745.339	367.219	60.4671	32.2796	2.02968
POPTR_0009s06070_1	1340.74	1180.92	951.348	1757.94	1371.63	670.812	410.228	361.312	765.834	525.883	926.48	594.598	1212.23	597.389	167.559	96.4483	2.02922
POPTR_0004s01720_1	2694.07	2680.27	2626.25	2806.45	1576.15	1300.4	590.433	2239.28	1205.99	775.702	783.701	1149.69	2280.6	1124.13	295.549	266.311	2.02877
POPTR_0004s06660_1	1480.03	1296.85	1527.17	1217.45	1101.45	726.139	438.205	741.478	593.24	495.205	602.383	752.24	1224.85	603.792	130.49	56.6808	2.02859
POPTR_0001s23850_2	950.804	928.586	1048.84	855.5	901.69	602.348	441.294	344.64	579.507	350.291	545.554	345.741	881.295	434.504	67.5373	47.5185	2.02828
POPTR_0012s08050_1	1018.1	1498.24	746.526	2340.96	1407.95	623.124	553.526	852.669	776.99	783.562	396.669	402.394	1272.48	627.635	280.996	90.9574	2.02743
POPTR_0013s15230_1	6585.79	6366.5	7353.13	7593.18	6540.75	4641.36	4100.38	5433.61	2502.92	2423.31	1598.43	3225.21	6513.45	3213.98	464.895	614.926	2.0266
POPTR_0017s02850_1	1242.99	1302.82	1951.42	1094.1	1336.77	635.384	640.472	753.098	727.955	798.4	310.569	501.633	1260.58	622.021	190.131	82.7886	2.02659
POPTR_0007s02160_1	3687.74	3063.14	2577.74	3266.5	3221.29	1694.04	1527.96	740.955	1774.31	1285.95	1989.85	1323.59	2918.41	1440.44	312.466	194.708	2.02606
POPTR_0012s00390_1	3950.52	4830.78	4778.24	5721.7	4593.46	3936.78	2144.28	3023.12	2137.15	2131.43	1835.92	2456.1	4635.24	2288	296.481	183.407	2.02589
POPTR_0009s03900_1	2013.62	2934.84	2779.6	2719.81	2629.1	3691.81	1590.98	1583.64	1162.17	1422.88	772.689	1746.86	2794.8	1379.87	242.305	159.836	2.02541
POPTR_0012s05610_1	5946.6	6558.68	5951.63	9097.6	5326.88	2763.95	1748.6	2453.17	4340.63	2590.88	2486.74	3981.84	5940.89	2933.64	912.503	448.586	2.02509
POPTR_0009s06880_1	1260.1	366.383	1327.14	438.759	547.32	752.278	417.889	284.39	367.327	397.681	443.455	406.883	781.996	386.271	186.79	24.9506	2.02448
POPTR_0006s05020_1	161.883	149.841	75.853	100.714	126.443	89.626	51.776	78.111	54.206	50.406	52.556	61.127	117.393	58.0303	15.3478	4.71026	2.02297
POPTR_0008s01310_1	4820.67	3750.97	3124.28	4734.43	4430.56	4922.06	1784.27	2396.7	1775.17	2118.74	1715.88	2958.87	4297.16	2124.94	319.221	216.801	2.02225
POPTR_0009s06630_1	296.04	533.779	646.848	457.363	321.17	935.74	225.397	286.364	238.672	349.383	219.38	258.977	531.823	263.029	106.188	21.8473	2.02192
POPTR_0045s00250_1	416.133	158.66	178.735	171.035	156.098	128.376	73.806	116.398	110.502	97.571	103.784	96.264	201.506	99.7208	47.6476	6.6303	2.0207
POPTR_0011s00420_1	743.169	941.36	1584.88	1088.78	568.011	1079.17	210.983	482.24	583.107	343.098	571.437	782.705	1000.89	495.595	156.492	89.5054	2.01958
POPTR_0011s16920_1	2990.53	2180.7	2185.17	2742.95	2798.32	1884.1	1535.11	1114.81	1097.6	1075.72	1303.61	1192.93	2463.63	1219.96	196.073	78.4556	2.01943
POPTR_0009s16430_1	2769.26	2053.03	1997.41	2618.85	2102.4	2561.98	953.945	1141.7	1056.93	1098.16	1021.51	1713.24	2350.49	1164.25	150.573	123.675	2.01889
POPTR_0017s12270_1	1213.81	1215.12	1145.72	1083.45	1184.84	875.883	798.646	459.026	445.598	399.598	677.883	547.669	1119.8	554.737	57.8417	69.2377	2.01862
POPTR_0008s22470_1	281.391	262.749	332.854	300.672	384.312	307.057	151.888	159.158	161.529	181.411	137.854	134.094	311.506	154.322	19.1601	7.73417	2.01854
POPTR_0011s05700_1	422.962	174.535	245.886	202.483	251.777	145.266	94.149	115.428	82.964	82.167	89.481	250.773	240.485	119.16	43.9612	29.34	2.01816
POPTR_0009s10210_1	5660.04	5457.34	5014.98	5720.34	6275.38	3999.67	1722.38	2710.67	2909.18	2371.95	2728.64	3477.28	5354.62	2653.35	348.519	260.702	2.01806
POPTR_0011s02780_1	947.098	781.45	691.312	871.771	740.74	931.528	345.649	432.452	339.497	433.818	364.3	544.037	827.317	409.959	47.0235	34.7779	2.01805
POPTR_0009s02780_1	118.578	69.037	69.086	75.875	67.88	66.009	32.828	46.854	39.289	33.496	40.879	37.85	77.7442	38.5327	9.07015	2.31257	2.01762
POPTR_0011s12820_1	481.929	383.383	402.645	692.108	652.901	210.827	162.875	267.954	258.624	339.646	171.86	198.729	470.632	233.281	80.5319	30.3851	2.01744
POPTR_0006s04640_1	2883.53	2557.45	2203.13	3221.17	2669.53	2224.01	1336.52	1141.56	1375.76	1121.14	1569.3	1268.88	2626.47	1302.19	175.22	74.1968	2.01696
POPTR_0019s15010_1	631.056	546.821	739.526	528.504	784.669	526.571	311.813	316.313	438.74	238.934	182.905	374.312	626.191	310.503	50.4976	40.9659	2.0167
POPTR_0018s02280_1	423.169	408.179	334.216	360.669	460.027	319.728	132.291	254.465	169.251	200.423	203.777	184.169	384.331	190.729	24.5373	18.1613	2.01506
POPTR_0896s00200_1	509.935	212.59	514.621	350.508	272.921	283.248	155.602	117.027	165.028	119.612	84.947	422.526	357.304	177.457	57.1447	55.2257	2.01347
POPTR_0002s10930_7	9949.1	8150.79	7707.7	8780.24	7599	3667.43	1593.6	3551.2	3823.99	4505.95	5225.32	4085.28	7642.38	3797.56	952.481	549.252	2.01244
POPTR_0002s25240_1	2439.9	2481.46	3970.24	2829.29	2936.48	3132.54	1459.76	2157.38	595.652	1258.73	802.655	2567.06	2964.99	1473.54	250.388	342.376	2.01215
POPTR_0007s13050_1	440.76	313.457	583.339	365.169	358.926	392.25	183.496	168.956	267.551	224.517	127.757	247.373	408.983	203.275	42.5396	23.494	2.01197
POPTR_0001s18850_1	1227.2	839.812	729.086	927.22	752.077	577.312	345.106	434.06	533.086	374.475	351.839	473.526	842.118	418.682	99.3059	33.5668	2.01135
POPTR_0004s20680_1	2795.31	2134.53	1718.63	2488.67	1761.42	1343.32	1011.35	770.883	1049.17	1202.2	856.812	1201.17	2040.31	1015.26	240.581	78.8674	2.00964
POPTR_0003s18410_1	679.883	778.365	346.455	738.74	548.812	322.098	146.32	349.927	276.037	116.751	135.476	674.528	569.059	283.173	88.5065	95.059	2.00958
POPTR_0018s08920_2	190.315	102.871	236.583	107.52	162.649	103.576	76.013	69.217	83.85	78.72	67.617	74.216	150.586	74.9388	24.8682	2.69615	2.00945
POPTR_0018s09270_1	5111.61	1199.3	1450.99	1943.24	1690.7	834.169	720.883	552.526	1601.01	879.537	1080.35	1252.1	2038.34	1014.4	694.95	170.015	2.0094
POPTR_0009s08620_1	1411.45	1456.17	1503.38	1734.85	1261.31	2051.17	1013.16	589.239	929.658	690.516	774.598	690.883	1569.72	781.342	125.939	71.8659	2.00901
POPTR_0003s11070_1	460.175	566.17	650.332	531.088	507.589	1085.06	212.095	325.884	311.242	346.383	337.098	359.015	633.403	315.286	102.977	23.7757	2.00898
POPTR_0010s07090_1	982.255	764.391	872.191	660.098	714.526	392.598	485.797	519.205	414.025	322.241	185.228	256.837	731.01	363.889	90.3312	58.8601	2.00888
POPTR_0013s05310_2	1841.62	1596.35	1098.59	2117.71	1642.88	1385.41	1436.88	895.093	492.955	716.642	775.383	504.763	1613.76	803.62	158.062	155.381	2.00811
POPTR_0012s12090_1	4342.6	4699.76	3903.83	5142.39	4721.98	4066.6	2906.71	2573.24	1988.88	2014.78	1396.81	2503.92	4479.53	2230.72	206.626	240.785	2.0081
POPTR_0001s16270_1	3892.24	3405	5446.49	2364.99	3466.81	3621.51	1624.42	2638.16	1505.69	1758.12	526.298	3002.84	3699.51	1842.59	447.973	393.954	2.00778
POPTR_0015s10140_1	2189.1	1422.13	2109.79	2036.67	1743.6	2357.52	692.026	881.955	718.062	1266.67	1389.35	960.058	1976.47	984.686	151.436	128.244	2.00721
POPTR_0001s41840_1	1021.53	1175.65	930.392	1320.26	1236.46	1089.28	667.95	480.732	467.098	803.459	387.99	568.098	1128.93	562.555	64.1487	67.9569	2.00679
POPTR_0002s17530_1	1820.52	1823.03	2157.13	2289.57	1787.42	1748.47	936.824	1248.07	810.475	857.598	836.216	1105.6	1937.69	965.797	101.437	78.1498	2.00631
POPTR_0003s06670_1	14324.1	12276.3	9578.05	12432.7	12423.2	4799.17	1553.38	4698.1	7332.78	7054.88	7252.89	4935.38	10972.3	5471.24	1512.94	1007.61	2.00544
POPTR_0501s00200_1	278.821	269.34	161.529	296.843	188.055	126.97	119.333	134.867	115.931	101.032	81.483	106.542	220.26	109.865	31.5548	8.11453	2.00483
POPTR_0004s12310_1	202.577	121.573	157.903	150.645	99.54	112.461	93.577	71.354	63.851	65.838	53.823	72.909	140.783	70.2253	16.8297	5.94203	2.00473
POPTR_0012s00650_1	6766.57	5757.15	8799.45	5332.58	5646.66	6455.93	2516.22	4086.48	2715.02	2127.11	2680.43	5213.99	6459.72	3223.21	565.46	527.733	2.00413
POPTR_0013s08120_1	1174.88	1294.52	1344.06	1616.67	1277.42	593.963	437.087	939.866	676.098	523.312	451.383	615.611	1216.92	607.226	151.722	83.8424	2.00406
POPTR_0001s36080_1	1618.03	1891.1	1468.03	2221.09	2338.32	1256.95	1176.3	699.89	1427.1	802.831	480.598	800.026	1798.92	897.79	191.166	153.561	2.00372
POPTR_0007s00560_1	532.098	470.807	507.883	506.24	330.939	565.955	248.634	235.227	225.752	291.084	227.178	226.637	485.654	242.419	36.7044	11.3451	2.00337
POPTR_0003s15210_2	582.721	804.812	425.494	964.598	987.026	531.207	401.655	565.312	238.335	443.102	180.705	316.313	715.976	357.57	105.726	63.1241	2.00234
POPTR_0013s06270_1	212.38	76.292	91.074	79.941	60.658	155.036	76.703	43.808	45.598	41.303	59.316	70.587	112.564	56.2192	26.3082	6.70806	2.00223
POPTR_0007s13360_1	195.121	291.022	352.822	342.446	404.604	348.025	180.463	164.886	154.829	148.743	145.321	171.765	322.34	161.001	32.2031	6.14472	2.0021
POPTR_0006s09920_2	1985.05	585.712	501.054	852.916	1042.72	789.982	407.983	421.812	536.487	522.116	364.291	623.105	959.573	479.299	240.722	43.5438	2.00203
POPTR_0012s05030_1	83.85	45.043	116.471	70.155	89	78.209	38.29	45.824	41.191	36.221	36.324	43.307	80.4547	40.1928	10.4821	1.75235	2.00172
POPTR_0002s07920_1	1810.13	1507.18	222.48	1828.22	1408.95	872.42	830.603	876.452	592.188	426.037	469.592	626.799	1274.9	636.945	278.146	82.3316	2.00158
POPTR_0003s18610_1	144.9	81.075	65.358	130.109	129.765	97.53	58.808	48.38	52.627	61.263	44.63	58.565	108.123	54.0455	14.1095	2.9527	2.00059
POPTR_0001s34950_3	34863.6	36666.9	36077.9	34419.7	35262.5	32469.9	23072.8	25283.9	7709.5	18747.9	10429.6	19624.6	34960.1	17478.1	655.946	3121.27	2.00023
POPTR_0018s12010_1	2857.86	2640.81	3308.57	2492.24	3114.6	2110.05	1007.81	1462.17	1209.13	1435.52	1142.2	2006.9	2754.02	1377.29	194.357	158.374	1.9996
POPTR_0005s25120_1	4013.42	2780.33	1428.35	3532.17	2264.92	2481.22	1553.38	912.784	1107.6	1607.6	1713.36	1357.52	2750.07	1375.37	412.952	139.407	1.99951
POPTR_0008s06610_1	2154.81	2970.1	1496.19	2501.67	2078.92	1214.75	874.672	1950.03	794.545	983.617	688.705	918.263	2069.41	1034.97	287.367	205.62	1.99948
POPTR_0001s02810_1	209.336	107.719	111.607	93.14	67.591	68.273	77.878	54.875	45.801	50.76	51.896	47.741	109.611	54.8252	23.4081	5.24657	1.99928
POPTR_0014s04640_1	373.913	130.529	112.052	256.768	144.072	121.231	70.571	98.259	95.11	121.066	89.706	95.119	189.761	94.9718	46.7901	7.25226	1.99807
POPTR_0010s09600_1	1480.03	1335.42	1383.4	2803.1	2204.88	930.098	1098.24	601.309	888.812	930.919	536.244	1018.1	1689.49	845.605	306.291	101.609	1.99796
POPTR_0008s22340_1	239.326	240.416	131.588	276.291	302.314	122.474	105.056	121.199	121.42	92.837	102.503	113.901	218.735	109.486	33.498	5.07812	1.99783
POPTR_0008s09900_1	341.455	291.281	542.996	293.958	410.99	313.384	177.459	244.204	131.502	173.705	141.989	229.593	365.677	183.075	43.5867	20.3645	1.99741
POPTR_0005s06930_3	2648.49	2257.59	1999.6	2324.11	2314.52	1470.84	1463.26	902.203	840.455	1025.17	1132.38	1154.84	2169.19	1086.38	178.787	99.3955	1.99671
POPTR_0012s14110_1	659.74	247.134	178.168	469.669	241.286	131.025	170.921	177.049	151.272	128.582	104.745	232.592	321.17	160.86	90.5868	19.7904	1.99658
POPTR_0013s05170_1	177.89	181.592	214.226	203.69	189.856	127.045	84.735	81.546	69.649	114.335	101.761	96.264	182.383	91.3817	13.5749	7.13204	1.99584
POPTR_0019s04670_1	19301.7	13686.8	17491.1	13947.8	16205.7	12159.5	1764.94	3366.64	6167.18	6805.93	10044.8	18357.9	15465.4	7751.23	1196.06	2654.99	1.99522
POPTR_0009s13060_1	5031.94	4595.9	3973.34	5158.73	4260.37	3036.19	1447.24	1523.47	2235.87	2750.95	2365.52	2739.97	4342.74	2177.17	349.585	256.516	1.99467
POPTR_0002s07690_1	1089.24	972.793	916.312	1972.1	1683.53	740.133	349.633	635.74	549.705	901.098	435.598	825.312	1229.02	616.181	217.323	96.6174	1.99457
POPTR_1884s00200_1	10058.3	11897	13143	10316	10473.7	9168.04	4178.47	6090.32	4045.74	6635.87	5152.39	6524.57	10842.7	5437.89	639.874	515.653	1.99391
POPTR_0005s16030_1	630.012	228.108	321.906	323.751	102.06	220.699	125.426	168.961	117.143	127.765	137	239.866	304.423	152.694	80.1179	20.7256	1.99368
POPTR_0009s10020_1	6221.1	6389.26	7336.88	6173.42	6823.04	4753.43	2322.42	3277.06	2466.6	2873.81	3462.84	4514.69	6282.85	3152.9	388.28	358.025	1.99272
POPTR_0016s07010_1	877.784	834.598	831.169	1046.13	651.013	641.561	201.544	452.685	465.927	406.007	482.162	441.723	813.709	408.341	67.8147	46.7405	1.99272
POPTR_0003s00990_1	505.74	202.674	264.268	245.921	197.736	236.441	81.337	203.786	93.711	95.467	75.034	280.097	275.463	138.239	51.7254	37.6643	1.99266
POPTR_0001s34280_1	1392.14	766.774	533.452	682.383	533.137	762.955	294.887	427.669	374.383	419.054	368.169	460.666	778.473	390.805	142.327	26.092	1.99198
POPTR_0011s15210_1	935.559	636.984	961.465	856.906	895.913	1040.89	333.384	513.101	375.424	482.966	322.67	647.374	887.954	445.82	61.6681	56.3184	1.99173
POPTR_0018s02480_1	2233.6	2847.74	2449.44	2430.42	1935.36	922.339	843.74	2252.61	1123.45	626.883	549.57	1040.23	2136.48	1072.75	297.608	277.176	1.99159
POPTR_0016s15080_1	3211.1	1558.48	1418.28	1800.31	1752.9	2677.53	1008.56	1655	501.534	1092.88	562.298	1415.76	2069.77	1039.34	318.174	204.093	1.99143
POPTR_0014s12670_1	3409.73	5762.81	3146.85	6935.12	6009.45	3475.67	2799.59	922.433	4615.88	1796.28	3259.45	1043.38	4789.94	2406.17	731.232	638.635	1.99069
POPTR_0018s10300_1	165.345	83.702	67.195	81.139	71.426	91.653	41.066	49.417	42.967	46.01	46.134	55.955	93.41	46.9248	16.2396	2.35972	1.99063
POPTR_0006s15020_1	631.455	253.822	430.455	244.087	263.399	263.901	113.037	170.638	260.76	101.129	213.584	189.394	347.853	174.757	69.5824	27.104	1.9905
POPTR_0017s03410_1	175.934	148.623	495.326	115.561	227.382	133.24	136.378	120.03	110.502	48.387	61.436	174.437	216.011	108.528	63.6348	21.0622	1.99037
POPTR_0002s11010_1	2540.31	2473.1	1638.9	3360.49	2516.63	1946.78	1469.49	1113.3	1107.21	1546.55	955.669	1084.81	2412.7	1212.84	264.189	105.986	1.9893
POPTR_0014s07390_1	667.74	573.419	205.8	1253.58	874.716	295.173	465.3	371.669	398.979	261.332	216.224	232.592	645.071	324.349	172.517	45.5006	1.98881
POPTR_0009s06950_1	1377.44	1167.76	2201.69	1418.14	1282.97	1926.55	700.313	1245.7	985.24	563.734	699.933	519.764	1562.42	785.781	182.225	124.267	1.98837
POPTR_0006s23100_1	167.557	89.152	97.108	89.696	100.537	89.582	39.993	56.714	55.479	52.789	55.632	58.126	105.605	53.1222	13.7353	2.98181	1.98797
POPTR_0009s07360_1	3809.74	4082.6	3766.17	3718.67	3510.28	1868.74	879.598	1301.96	1822.46	2763.03	1890.53	1784.02	3459.37	1740.26	358.063	283.559	1.98784
POPTR_0002s20900_1	16639.4	22140.7	13883.6	23675.8	23959.5	12295.4	11382.5	2940.36	17330	7787.78	13923.9	3289.1	18765.7	9442.27	2303.87	2599.53	1.98742
POPTR_0017s05180_1	122.856	72.704	201.792	80.068	84.543	145.898	47.86	57.966	49.08	60.412	62.064	78.977	117.977	59.3932	22.3006	5.03234	1.98637
POPTR_0019s14130_1	345.317	197.93	120.514	360.669	269.968	77.059	117.838	112.701	178.503	104.715	89.975	86.71	228.576	115.074	52.2931	14.9376	1.98635
POPTR_0007s02870_1	1699.45	978.105	656.659	1540.16	1171.06	663.575	575.377	551.526	662.312	551.455	644.482	392.59	1118.17	562.957	195.758	42.8765	1.98624
POPTR_0010s05000_1	436.967	186.366	273.554	98.79	241.212	161.714	117.182	112.543	119.218	97.108	130.99	127.218	233.1	117.377	52.3768	5.36577	1.98592
POPTR_0011s15010_1	686.526	997.193	691.358	1700.38	1493.11	647.021	680.701	460.74	605.812	465.598	651.727	265.277	1035.93	521.643	204.36	69.8225	1.9859
POPTR_0008s02830_1	831.701	569.763	834.598	509.133	591.184	310.493	286.889	316.467	172.545	406.026	288.603	366.012	607.812	306.09	89.7594	35.8855	1.98573
POPTR_0013s07210_1	4685.93	4654.85	4181.26	5719.67	4654.91	4573.11	1609.41	3097.04	2152.67	2855.24	1605.67	3022.67	4744.95	2390.45	229.527	309.673	1.98496
POPTR_0016s11960_1	3054.27	2803.08	3627.82	2871.44	2642.81	4277.36	1176.26	1860.52	1056.59	1826.13	1091.54	2703.67	3212.8	1619.12	278.565	287.63	1.98429
POPTR_0006s09910_1	497.74	376.55	283.498	537.098	312.313	346.932	173.439	183.865	175.223	181.962	195.624	276.959	392.355	197.845	45.8808	17.6851	1.98314
POPTR_0001s40930_1	5836.21	5994.56	6428.94	6136.6	6028.74	4675.35	3848.82	3457.67	2875.67	2992.1	2458.6	2067.81	5850.07	2950.11	272.041	289.319	1.983
POPTR_0005s11660_1	1835.06	1818.87	931.633	2301.31	1577.81	992.978	696.812	830.383	711.669	915.455	712.986	902.486	1576.28	794.965	237.26	45.0004	1.98283
POPTR_0006s10820_1	2554.99	2946.35	2925.15	2614.95	2793.31	2303.53	1819.67	1902.99	1010.6	1305.81	1153.17	949.462	2689.71	1356.95	110.436	183.567	1.98218
POPTR_0002s01850_1	284.033	219.344	384.383	247.866	225.323	326.874	136.583	194.713	125.765	149.912	66.196	178.365	281.304	141.922	28.8447	20.2018	1.9821
POPTR_0006s03190_1	991.705	903.421	1362.9	744.495	895.042	2212.17	757.708	575.646	362.555	479.926	669.866	741.377	1184.96	597.846	243.433	69.5999	1.98204
POPTR_0010s02540_1	2198.6	1794.8	1607.91	2229.27	1733.74	1526.71	1139	953.598	838.669	948.455	941.203	775.669	1848.51	932.766	133.423	55.4319	1.98175
POPTR_0010s11090_1	714.689	374.026	704.669	386.814	481.164	476.878	310.885	221.967	362.419	215.936	288.468	183.981	523.04	263.943	67.636	30.3072	1.98164
POPTR_0013s00290_1	312.043	247.097	714.633	188.747	288.649	338.419	214.067	218.382	103.803	153.278	173.237	191.852	348.265	175.77	83.6348	19.2173	1.98137
POPTR_0006s01610_1	2273.1	2137.61	906.979	2379.63	2397.04	1178.11	987.232	980.366	947.312	1016.53	858.09	900.87	1878.74	948.399	295.111	26.5233	1.98096
POPTR_0010s22680_1	2923.1	2403.45	2835.43	1853.74	2577.81	1917.3	1361.06	990.732	1045.27	1224.67	1218.23	1491.85	2418.47	1221.97	202.407	84.1184	1.97916
POPTR_0016s00700_1	3459.95	3239.86	2595.08	4580.72	4193.98	1673.73	1354.7	2356.21	1952.36	1664.38	1227.07	1427.6	3290.56	1663.72	473.7	190.239	1.97783
POPTR_0008s18350_1	132.633	51.444	104.592	169.009	62.785	70.729	46.984	62.016	54.576	43.439	45.666	46.338	98.532	49.8365	20.4301	3.15912	1.97711
POPTR_0008s17510_1	950.104	1643.38	1114.85	1503.6	1293.74	672.633	445.037	640.126	686.526	704.598	430.455	724.455	1196.38	605.199	160.659	59.3712	1.97684
POPTR_0006s12390_1	159.375	139.507	188.907	126.443	127.422	159.557	83.595	80.014	81.006	65.371	79.36	66.567	150.202	75.9855	10.7099	3.53328	1.97672
POPTR_0004s05170_1	304.416	191.17	262.403	157.544	172.118	659.669	169.093	104.752	131.02	68.402	153.936	256.837	291.22	147.34	84.5751	28.8566	1.97652
POPTR_0014s00810_1	12891.7	10954.4	10192.6	11443.6	11864.1	8431.4	5206.73	6192.3	4789.71	5390.92	4539.72	7161.94	10963	5546.89	686.015	436.013	1.97642
POPTR_0014s06740_1	4973.25	2308.56	2200.09	1931.85	2210.93	1400.59	1497.67	699.608	1770.15	885.374	1637.26	1114.14	2504.21	1267.37	560.661	193.328	1.97592
POPTR_0001s13660_1	926.976	1473.67	347.037	1184.31	1911.67	1056.17	403.812	464.444	405.575	434.669	1316.03	468.383	1149.97	582.151	235.743	161.258	1.97538
POPTR_0001s18280_1	259.694	309.813	351.298	390.774	249.309	164.552	173.152	144.382	167.969	139.543	101.81	147.36	287.573	145.703	36.1007	11.3459	1.9737
POPTR_0009s11960_1	260.903	451.027	283.498	383.812	457.032	344.741	187.987	191.809	183.869	121.818	192.759	227.178	363.502	184.237	36.9325	15.3417	1.97302
POPTR_0003s09470_1	177.89	120.701	183.383	128.718	106.644	90.733	49.614	96.498	47.002	62.747	83.177	70.587	134.678	68.2708	16.9557	8.6146	1.9727
POPTR_0019s03210_1	457.512	533.632	481.264	548.987	708.805	295.816	357.767	227.321	261.181	237.252	231.003	219.558	504.336	255.68	60.2876	23.2462	1.97253
POPTR_0008s08370_1	1454.6	943.873	570.641	1369.36	681.026	883.419	373.705	840.824	283.373	542.811	375.795	576.691	983.819	498.867	160.542	89.9271	1.97211
POPTR_0004s09420_1	1215.13	806.138	1800.13	1092.74	830.24	2201.88	627.175	829.312	535.026	719.455	603.312	715.812	1324.38	671.682	250.974	46.6507	1.97173
POPTR_0001s09770_1	637.883	309.475	634.99	203.493	372.276	164.886	110.502	175.905	176.219	121.454	237.832	356.241	387.167	196.359	92.4505	40.5406	1.97173
POPTR_0002s08570_1	2285.17	2151.2	1613.1	2948.32	2577.03	1682.24	1567.82	937.955	1186.32	1024.77	1178.45	829.481	2209.51	1120.8	230.109	115.751	1.97137
POPTR_0014s10010_1	98.054	87.956	140.107	203.858	107.52	166.774	60.869	69.728	61.002	77.161	63.33	76.024	134.045	68.019	20.1046	3.30408	1.9707
POPTR_0016s12300_1	272.253	224.402	192.722	235.726	216.025	98.59	71.273	121.454	109.684	137.547	83.94	105.574	206.62	104.912	26.3993	10.832	1.96946
POPTR_0016s03600_1	5749.67	6764.67	8123.03	6647.03	6845.85	6768.49	4579.94	4344.6	3339.73	2231.56	3282.56	2993.29	6816.45	3461.94	339.394	390.363	1.96897
[truncated: 41,910 more rows]

## Sheet: C-A. thaliana notable genes
RLP	secreted protein	annotation	no. of amino acids
AT2G15080-RLP19	AT2G15050	lipid-transfer protein	123
AT2G33080-RLP28	AT2G33130	RALF-like 18	103
AT4G13920-RLP50	AT4G13950	ralf-like 31	113
AT5G40170-RLP54	AT5G40155	defensin-like protein	81
AT5G49290-RLP56	AT5G49280	hydroxyproline-rich glycoprotein	162
